# Supplementary material for: Bis{2-eth­oxy-6-[2-(methyl­ammonio)ethyl­imino­meth­yl]phenolato}thio­cyanato­zinc(II) nitrate
Source: Acta Crystallogr Sect E Struct Rep Online. 2010 Jan 9;66(Pt 2):m120. doi: 10.1107/S1600536810000036 (PMC2979686; doi:10.1107/S1600536810000036)
Supplement: Supplementary file 2 [file e-66-0m120-Isup2.hkl]

# 
# h,k,l, Fc-squared, Fo-squared, sigma(Fo-squared) and status flag 
# 
data_I
_shelx_title ' P21c in P2(1)/c' 
_shelx_refln_list_code          4 
_shelx_F_calc_maximum      256.77 
_exptl_crystal_F_000      1320.00 
_reflns_d_resolution_high  0.7828 
 
loop_ 
 _symmetry_equiv_pos_as_xyz 
 'x, y, z' 
 '-x, y+1/2, -z+1/2' 
 '-x, -y, -z' 
 'x, -y-1/2, z-1/2' 
 
_cell_length_a    10.6010 
_cell_length_b    23.3350 
_cell_length_c    13.7490 
_cell_angle_alpha  90.000 
_cell_angle_beta  112.218 
_cell_angle_gamma  90.000 
 
_shelx_F_squared_multiplier     1.000 
 
loop_ 
 _refln_index_h 
 _refln_index_k 
 _refln_index_l 
 _refln_F_squared_calc 
 _refln_F_squared_meas 
 _refln_F_squared_sigma 
 _refln_observed_status 
   1   0   0    65931.93    53000.14    414.44 o 
   2   0   0    57163.89    52451.44   6580.40 o 
   3   0   0    65888.00    71506.65   9193.89 o 
   4   0   0    18954.93    17968.91   1204.36 o 
   5   0   0      171.13      263.87     59.90 o 
   6   0   0     1048.86     1097.76     78.04 o 
   7   0   0       19.59        7.16     26.39 o 
   8   0   0      894.91      742.18     50.99 o 
   9   0   0      338.51      397.11     69.73 o 
  11   0   0      668.34      672.87    102.43 o 
  12   0   0       41.85       -5.52     57.52 o 
   1   1   0        8.87       23.05      3.85 o 
   2   1   0     3000.82     2876.50    177.35 o 
   3   1   0       18.32       25.48      6.51 o 
   4   1   0      348.23      182.40     22.79 o 
   5   1   0     1043.81      984.44     45.29 o 
   6   1   0      150.94      197.77     21.83 o 
   7   1   0       68.72       73.85     20.79 o 
   8   1   0       22.31       45.36     26.36 o 
   9   1   0       85.49       94.97     36.56 o 
  10   1   0       37.88       49.12     37.22 o 
  11   1   0       20.44       22.39     41.41 o 
  12   1   0       41.54       30.28     55.94 o 
   1   2   0      386.93      284.04     16.55 o 
   2   2   0     4318.18     4334.12    161.43 o 
   3   2   0     1911.53     2261.84    104.40 o 
   4   2   0      252.03      241.61     13.26 o 
   5   2   0      813.05      910.80     41.52 o 
   6   2   0      352.77      334.52     46.83 o 
   7   2   0      646.71      617.69     31.56 o 
   8   2   0     1865.10     1860.97    149.88 o 
   9   2   0       76.49       69.47     30.79 o 
  10   2   0      546.34      593.86     65.17 o 
  11   2   0      167.64      190.28     51.67 o 
  12   2   0        2.06       37.98     45.62 o 
   1   3   0     4631.80     4709.32     72.88 o 
   2   3   0    33953.05    34033.13   2274.66 o 
   3   3   0     2149.06     1904.76     78.02 o 
   4   3   0       84.29      151.16     12.28 o 
   5   3   0       17.59       59.30     10.93 o 
   6   3   0      240.28      239.72     17.75 o 
   7   3   0     1061.05     1109.20     66.99 o 
   8   3   0      315.98      393.31     61.44 o 
   9   3   0      131.08      186.65     37.92 o 
  10   3   0       53.05       13.02     37.52 o 
  11   3   0       72.86      110.51     45.44 o 
  12   3   0      114.20      114.42     52.23 o 
   1   4   0      140.83       92.58     13.00 o 
   2   4   0     2524.17     1850.21     80.46 o 
   3   4   0     1697.75     2124.68    190.15 o 
   4   4   0     2402.65     2478.18     88.08 o 
   5   4   0     2265.40     2640.01    131.88 o 
   6   4   0       31.06       38.26     11.86 o 
   7   4   0      414.07      347.20     60.38 o 
   8   4   0       71.74       76.16     29.33 o 
   9   4   0      279.79      230.59     39.11 o 
  10   4   0       49.66       37.24     39.92 o 
  11   4   0       72.52       48.19     42.77 o 
  12   4   0       26.11       39.51     45.06 o 
   1   5   0     3793.90     3393.52     67.76 o 
   2   5   0     3319.07     3501.19    170.05 o 
   3   5   0     1561.62     1990.10    112.32 o 
   4   5   0      367.94      504.52     21.51 o 
   5   5   0       34.08       53.27     12.20 o 
   6   5   0       43.28       35.81     12.91 o 
   7   5   0        2.41       -2.01     12.41 o 
   8   5   0      509.31      407.30    140.50 o 
   9   5   0       12.98        2.37     29.66 o 
  10   5   0        0.43       10.60     31.76 o 
  11   5   0       29.46        7.16     40.33 o 
  12   5   0       10.88       14.79     45.19 o 
   0   6   0       32.65       30.33      9.06 o 
   1   6   0     6650.12     5442.57    107.75 o 
   2   6   0     2490.20     2504.32    189.89 o 
   3   6   0      404.59      494.50     27.16 o 
   4   6   0     1511.95     1388.76     45.98 o 
   5   6   0     3143.67     2937.04    137.21 o 
   6   6   0     4298.90     3907.42    173.20 o 
   7   6   0      154.23      187.74     21.40 o 
   8   6   0      353.50      311.30     62.01 o 
   9   6   0      666.63      675.08    124.28 o 
  10   6   0      735.43      799.75    148.38 o 
  11   6   0      143.80      142.45     50.69 o 
  12   6   0        6.99       -9.66     43.97 o 
   1   7   0      284.41      232.72     16.57 o 
   2   7   0     5023.13     4171.83     87.65 o 
   3   7   0        9.33       17.75     11.15 o 
   4   7   0      825.52      876.68     34.42 o 
   5   7   0      911.58      942.06     58.66 o 
   6   7   0      636.81      672.17     31.14 o 
   7   7   0      556.67      532.46     30.78 o 
   8   7   0      120.05      110.61     24.85 o 
   9   7   0      106.28      117.17     35.12 o 
  10   7   0        0.02       13.74     34.62 o 
  11   7   0       58.46       60.82     44.20 o 
  12   7   0       26.13       41.27     48.18 o 
   1   8   0      860.70      777.96     22.08 o 
   2   8   0      747.00      765.61     22.51 o 
   3   8   0      214.07      169.92     15.84 o 
   4   8   0     1011.30      912.45     41.98 o 
   5   8   0       13.01       18.31     13.71 o 
   6   8   0      184.72      204.65     21.15 o 
   7   8   0       75.41       64.25     16.95 o 
   8   8   0        0.08       15.21     16.77 o 
   9   8   0        0.66        8.27     28.84 o 
  10   8   0       16.07       26.67     34.83 o 
  11   8   0       14.55       -2.67     36.43 o 
  12   8   0        3.38       -5.71     83.91 o 
   1   9   0     4418.09     4144.67    147.54 o 
   2   9   0     1536.24     1539.81     34.00 o 
   3   9   0     2469.98     2384.87     80.17 o 
   4   9   0     1055.93      984.22     44.81 o 
   5   9   0      581.77      578.36     32.29 o 
   6   9   0      754.12      786.89     34.75 o 
   7   9   0      574.80      586.34     33.50 o 
   8   9   0      889.36      853.09     67.09 o 
   9   9   0       20.80        9.35     27.61 o 
  10   9   0       41.97        3.30     32.67 o 
  11   9   0       29.17      -29.22     34.61 o 
   0  10   0      208.38      117.00     20.09 o 
   1  10   0     4315.63     3599.24     51.48 o 
   2  10   0     5601.04     5054.88    440.96 o 
   3  10   0      239.52      211.08     23.40 o 
   4  10   0     4145.78     3744.13    118.97 o 
   5  10   0     2974.57     2777.28    105.60 o 
   6  10   0     1195.15     1020.96     40.44 o 
   7  10   0      323.34      366.04     28.95 o 
   8  10   0      284.79      259.92     41.93 o 
   9  10   0      458.64      518.49     45.08 o 
  10  10   0       59.12       25.38     33.65 o 
  11  10   0        0.45      -14.44     35.66 o 
   1  11   0       10.10       12.61      7.53 o 
   2  11   0      957.87      987.68     28.55 o 
   3  11   0        4.66        2.61     11.72 o 
   4  11   0       49.02      116.90     23.64 o 
   5  11   0      242.85      248.32     24.70 o 
   6  11   0      162.21      157.86     20.73 o 
   7  11   0        1.37       -5.07     15.09 o 
   8  11   0        4.24       -6.72     16.97 o 
   9  11   0        3.30      -20.71     23.64 o 
  10  11   0        1.09      -16.83     31.39 o 
  11  11   0        3.11       15.10     36.96 o 
   1  12   0     4051.10     3500.94     66.90 o 
   2  12   0     1696.28     1621.33     43.41 o 
   3  12   0      175.05      147.63     22.39 o 
   4  12   0     3897.68     3425.95     88.43 o 
   5  12   0     2700.31     2421.47     97.90 o 
   6  12   0      604.06      638.14     34.15 o 
   7  12   0       76.20       47.83     19.20 o 
   8  12   0      106.33      118.43     23.71 o 
   9  12   0      231.80      171.31     31.93 o 
  10  12   0       54.47       31.97     35.16 o 
  11  12   0        1.45      -30.64     34.81 o 
   1  13   0     1410.06     1289.92     48.13 o 
   2  13   0       89.21       87.89     12.66 o 
   3  13   0     4257.56     4284.64    129.22 o 
   4  13   0     2596.72     2450.91     77.97 o 
   5  13   0        3.46       -8.62     18.05 o 
   6  13   0      698.82      691.28     42.22 o 
   7  13   0      459.66      519.32     35.57 o 
   8  13   0      169.78      134.52     25.49 o 
   9  13   0        0.60       -1.08     25.65 o 
  10  13   0       49.66      -11.12     32.43 o 
  11  13   0        4.79      -27.24     35.13 o 
   0  14   0       62.03       33.66     13.90 o 
   1  14   0        1.83        5.88      9.13 o 
   2  14   0      223.24      258.03     19.54 o 
   3  14   0        1.96        3.50     14.61 o 
   4  14   0      284.88      281.78     33.32 o 
   5  14   0       60.23       40.96     23.51 o 
   6  14   0       14.88       33.20     21.64 o 
   7  14   0        0.89       10.04     20.37 o 
   8  14   0       12.82       18.52     22.44 o 
   9  14   0        0.66      -23.18     24.45 o 
  10  14   0        0.70      -15.07     32.97 o 
  11  14   0        0.85      -17.52     37.46 o 
   1  15   0      154.48      134.19     16.48 o 
   2  15   0     1991.94     1734.64     45.29 o 
   3  15   0     2447.23     2039.81     71.23 o 
   4  15   0     1137.89     1046.55     55.98 o 
   5  15   0      293.21      281.90     37.62 o 
   6  15   0      593.48      544.38     47.71 o 
   7  15   0      781.54      706.27     48.17 o 
   8  15   0       23.23        6.25     22.74 o 
   9  15   0       49.37       44.58     35.78 o 
  10  15   0        2.40       -1.05     36.66 o 
   0  16   0     1778.09     1765.07     90.81 o 
   1  16   0     2380.12     2406.63     69.08 o 
   2  16   0      667.75      633.26     49.24 o 
   3  16   0      217.65      193.90     29.23 o 
   4  16   0      638.92      622.70     47.64 o 
   5  16   0     1960.63     1756.01     78.59 o 
   6  16   0      880.28      973.04     52.02 o 
   7  16   0       24.09       20.55     23.17 o 
   8  16   0      233.71      200.73     32.92 o 
   9  16   0      232.83      191.18     44.84 o 
  10  16   0      132.33      145.98     46.90 o 
   1  17   0        5.40       15.89     12.15 o 
   2  17   0      128.54      146.75     26.75 o 
   3  17   0      266.13      254.23     33.22 o 
   4  17   0      374.23      329.82     38.92 o 
   5  17   0      115.75       70.93     28.83 o 
   6  17   0       27.40       10.54     21.21 o 
   7  17   0       35.01       29.78     24.94 o 
   8  17   0       10.50       -6.06     29.65 o 
   9  17   0       14.39       12.48     35.81 o 
  10  17   0        5.93       -3.37     40.50 o 
   0  18   0       29.28        8.78     15.70 o 
   1  18   0        8.75        6.17     12.76 o 
   2  18   0       12.14        9.02     22.85 o 
   3  18   0      198.81      213.72     33.65 o 
   4  18   0      238.47      289.50     38.53 o 
   5  18   0      407.64      450.80     61.06 o 
   6  18   0       76.49       52.70     25.50 o 
   7  18   0      111.03       96.69     27.99 o 
   8  18   0        0.24       25.49     34.08 o 
   9  18   0       25.20       48.80     37.76 o 
   1  19   0      645.78      622.98     44.12 o 
   2  19   0      810.39      801.70     52.07 o 
   3  19   0      183.21      181.61     32.81 o 
   4  19   0        9.41       10.09     24.28 o 
   5  19   0        0.22       17.90     21.92 o 
   6  19   0       72.56       35.59     25.99 o 
   7  19   0      186.70      144.37     31.59 o 
   8  19   0       80.94       75.18     36.28 o 
   9  19   0       65.25       27.70     37.48 o 
   0  20   0      279.34      247.68     32.86 o 
   1  20   0        2.89       11.22     19.97 o 
   2  20   0       78.42       93.68     26.17 o 
   3  20   0        1.14        9.22     22.34 o 
   4  20   0       11.36       10.04     22.94 o 
   5  20   0       80.86       93.29     28.28 o 
   6  20   0      205.08      201.30     34.82 o 
   7  20   0       15.67       20.97     26.32 o 
   8  20   0        0.10       14.02     33.19 o 
   9  20   0        0.12       -4.45     37.81 o 
   1  21   0      578.00      586.08     38.53 o 
   2  21   0      415.01      382.24     41.61 o 
   3  21   0      215.74      282.28     40.39 o 
   4  21   0       16.38       23.65     21.77 o 
   5  21   0      101.31      110.94     29.22 o 
   6  21   0      162.35      124.75     30.58 o 
   7  21   0       60.83       66.08     34.46 o 
   8  21   0       26.89       21.75     34.96 o 
   0  22   0     1391.58     1417.44     96.12 o 
   1  22   0      502.82      476.54     36.73 o 
   2  22   0       88.47       76.79     27.54 o 
   3  22   0        1.00       16.19     25.23 o 
   4  22   0      509.52      561.23     46.29 o 
   5  22   0      629.94      645.12     50.36 o 
   6  22   0      105.91      128.67     30.76 o 
   7  22   0        0.68       -0.16     45.99 o 
   8  22   0       75.65      103.61     74.06 o 
   1  23   0       91.40      115.59     21.55 o 
   2  23   0       16.44       39.34     26.47 o 
   3  23   0      113.45      134.42     30.02 o 
   4  23   0       39.45       47.64     26.87 o 
   5  23   0        9.54       22.05     30.38 o 
   6  23   0        1.84       11.24     46.85 o 
   7  23   0        1.84       -9.73     47.44 o 
   0  24   0       22.15       36.28     26.69 o 
   1  24   0       45.34       64.86     20.57 o 
   2  24   0       40.01       52.21     30.60 o 
   3  24   0       57.97       72.16     32.99 o 
   4  24   0       58.15       74.84     33.48 o 
   5  24   0       80.93       82.37     36.32 o 
   6  24   0       26.67       22.86     51.34 o 
   7  24   0        1.42       21.67     65.40 o 
   1  25   0      161.64      174.92     58.70 o 
   2  25   0      669.56      863.55     98.88 o 
   3  25   0      375.63      376.25     89.04 o 
   4  25   0       41.92       80.78     46.59 o 
   5  25   0        0.11       16.03     43.23 o 
   6  25   0       50.19       30.04     49.87 o 
   0  26   0      220.27      248.58     62.24 o 
   1  26   0       84.44      137.88     56.34 o 
   2  26   0        0.27       36.64     48.46 o 
   3  26   0       34.88       50.74     43.55 o 
   4  26   0       62.80       36.80     47.23 o 
   5  26   0       41.83       30.68     49.11 o 
   6  26   0        2.25       37.43     62.64 o 
   1  27   0       20.08       54.76     49.64 o 
   2  27   0      100.12      126.07     60.67 o 
   3  27   0       96.85      144.58     65.40 o 
   4  27   0       12.52       39.00     49.03 o 
   5  27   0        3.20       12.20     48.43 o 
   0  28   0      121.81      164.67     61.46 o 
   1  28   0      115.46      167.04     61.46 o 
   2  28   0       22.71       32.70     51.61 o 
   3  28   0        9.06       22.46     52.40 o 
   4  28   0       28.97       46.13     50.45 o 
   1  29   0       10.92      -12.61     48.85 o 
   2  29   0       22.35      -10.64     50.43 o 
 -12   1   1      138.04       88.90     46.05 o 
 -11   1   1      231.23      168.78     80.17 o 
 -10   1   1      175.17      202.63     45.68 o 
  -9   1   1      631.09      636.72     45.34 o 
  -8   1   1     1348.55     1420.86     45.57 o 
  -7   1   1      749.67      777.33     30.68 o 
  -6   1   1     2611.37     2910.66     60.64 o 
  -5   1   1     5494.46     6598.65    174.57 o 
  -4   1   1      546.94      629.56     15.42 o 
  -3   1   1     3785.56     3973.89     87.11 o 
  -2   1   1    20498.11    19825.62    751.04 o 
  -1   1   1        4.59       10.24      4.54 o 
   0   1   1      383.48      506.79     11.78 o 
   1   1   1    21694.54    18806.81    238.54 o 
   2   1   1    36844.09    37380.46   2170.78 o 
   3   1   1    10377.42    11189.84    694.29 o 
   4   1   1     2620.12     2596.34    126.52 o 
   5   1   1     7372.70     7906.16    338.42 o 
   6   1   1     4159.72     4055.41    201.82 o 
   7   1   1      148.97       83.94     28.37 o 
   8   1   1      728.54      607.12    235.75 o 
   9   1   1        8.65       40.58     36.21 o 
  10   1   1       31.08       34.58     39.15 o 
  11   1   1        5.52        4.53     40.37 o 
  12   1   1       30.39       37.75     47.07 o 
 -12   2   1       40.28       58.03     46.92 o 
 -11   2   1      225.78      208.35     47.72 o 
 -10   2   1      742.03      696.50     64.56 o 
  -9   2   1      894.37      917.84     69.84 o 
  -8   2   1     1150.94     1146.01     56.27 o 
  -7   2   1     1152.95     1086.81     31.87 o 
  -6   2   1     1381.68     1341.17     41.73 o 
  -5   2   1     1353.28     1597.20     54.22 o 
  -4   2   1      152.53      217.07     12.78 o 
  -3   2   1     1208.25     2138.72     60.38 o 
  -2   2   1      390.40      380.84     11.25 o 
  -1   2   1    23710.01    21721.55    634.66 o 
   0   2   1    19886.01    19542.89   1379.63 o 
   1   2   1    13787.67    10381.56    376.46 o 
   2   2   1     5174.70     5886.11    460.36 o 
   3   2   1    17523.83    17699.16   1009.65 o 
   4   2   1    18073.14    16060.15   1054.51 o 
   5   2   1     3740.20     3723.87    328.72 o 
   6   2   1      154.50      175.05     27.85 o 
   7   2   1       74.14       53.21     17.43 o 
   8   2   1      961.80      827.00    200.10 o 
   9   2   1      273.81      315.05     49.40 o 
  10   2   1       17.25       43.73     37.04 o 
  11   2   1       57.73       62.77     46.68 o 
  12   2   1        8.33      -17.23     45.54 o 
 -12   3   1        1.42       -2.87     40.18 o 
 -11   3   1        1.07       51.30     41.87 o 
 -10   3   1       35.61       -6.56     36.64 o 
  -9   3   1       30.37       37.90     29.45 o 
  -8   3   1       18.68       18.48     24.06 o 
  -7   3   1       48.56       37.99     15.47 o 
  -6   3   1       48.57       62.22     13.28 o 
  -5   3   1      758.68      709.48     21.88 o 
  -4   3   1     2153.69     2420.08     80.23 o 
  -3   3   1     3077.45     3519.51    138.20 o 
  -2   3   1    29109.91    29242.13    395.78 o 
  -1   3   1      465.56      495.51     40.58 o 
   0   3   1      610.64     1008.23    101.25 o 
   1   3   1     1420.27     1437.79     47.51 o 
   2   3   1     2724.98     2930.75    126.95 o 
   3   3   1      431.94      524.55     49.13 o 
   4   3   1     2871.95     3017.05    163.88 o 
   5   3   1       26.45       12.84     11.54 o 
   6   3   1      547.36      597.85     53.43 o 
   7   3   1       41.58       26.17     17.47 o 
   8   3   1      554.34      493.71     98.77 o 
   9   3   1       35.02      -10.24     29.94 o 
  10   3   1       32.72       60.10     40.95 o 
  11   3   1        0.05       -2.00     41.28 o 
  12   3   1        7.81      -33.59     42.59 o 
 -12   4   1       19.82        2.92     42.40 o 
 -11   4   1      213.23      231.72     52.32 o 
 -10   4   1      504.93      433.55     80.09 o 
  -9   4   1      295.74      275.97     41.12 o 
  -8   4   1      677.39      625.52     34.74 o 
  -7   4   1     3922.15     4074.84     75.91 o 
  -6   4   1      119.57      121.91     15.66 o 
  -5   4   1      835.75      903.73     26.20 o 
  -4   4   1     3435.63     3019.43     87.44 o 
  -3   4   1        7.24       24.64      6.07 o 
  -2   4   1    14111.78    13662.18    170.11 o 
  -1   4   1     3530.52     3629.79    210.15 o 
   0   4   1     4815.24     5937.53    433.14 o 
   1   4   1     1362.37     1441.17    164.48 o 
   2   4   1    13498.32    12945.02    679.93 o 
   3   4   1     2210.44     2533.69    122.25 o 
   4   4   1     3664.97     3429.10    225.46 o 
   5   4   1      561.36      552.48     41.41 o 
   6   4   1        6.66       -0.77     13.03 o 
   7   4   1      260.02      289.67     27.12 o 
   8   4   1        2.40       -4.62     18.21 o 
   9   4   1      486.99      442.62    133.94 o 
  10   4   1      134.49      181.25     47.20 o 
  11   4   1      106.79      140.05     52.01 o 
  12   4   1        1.15      -12.30     46.80 o 
 -12   5   1       87.98       78.22     45.48 o 
 -11   5   1        4.01        5.90     36.62 o 
 -10   5   1      152.49      162.58     39.70 o 
  -9   5   1      540.18      564.83     68.32 o 
  -8   5   1      641.49      702.13     36.77 o 
  -7   5   1      664.07      676.47     33.39 o 
  -6   5   1     1348.82     1317.01     53.70 o 
  -5   5   1      534.00      564.33     32.01 o 
  -4   5   1      482.69      409.37     14.39 o 
  -3   5   1     6748.75     7186.24    119.32 o 
  -2   5   1     3477.17     3814.24     59.08 o 
  -1   5   1     8612.30     8255.72    315.98 o 
   0   5   1     4369.17     3853.11    237.34 o 
   1   5   1      169.29      108.57      6.61 o 
   2   5   1      941.81     1027.17    106.17 o 
   3   5   1      343.26      272.95     18.32 o 
   4   5   1      342.80      318.22     20.87 o 
   5   5   1      204.13      221.25     16.00 o 
   6   5   1     3409.35     3626.11    263.55 o 
   7   5   1      741.16      705.68     49.70 o 
   8   5   1       23.36       60.45     23.29 o 
   9   5   1       13.00       -8.54     28.13 o 
  10   5   1       60.20       30.35     39.29 o 
  11   5   1       60.13       22.35     44.68 o 
  12   5   1       26.19       42.19     49.43 o 
 -12   6   1       13.26       12.14     45.10 o 
 -11   6   1       22.40        9.62     38.68 o 
 -10   6   1       11.97      -27.56     29.66 o 
  -9   6   1        6.57      -10.69     27.14 o 
  -8   6   1        0.48       -8.78     18.04 o 
  -7   6   1      399.44      413.96     44.86 o 
  -6   6   1      728.96      746.86     36.09 o 
  -5   6   1     2093.76     2347.08     67.51 o 
  -4   6   1      103.22       99.49      6.86 o 
  -3   6   1     1382.11     1293.82     40.26 o 
  -2   6   1      450.54      422.45     15.60 o 
  -1   6   1      652.64      521.97     15.68 o 
   0   6   1      830.68      852.15     39.18 o 
   1   6   1    10139.17    10655.31    897.18 o 
   2   6   1       85.47       46.08      8.74 o 
   3   6   1     7485.50     7835.01    492.71 o 
   4   6   1     1119.81      849.53     59.37 o 
   5   6   1     1142.33     1184.20     77.54 o 
   6   6   1        8.25       -5.77     14.78 o 
   7   6   1        0.96        2.29     13.81 o 
   8   6   1        4.72        0.80     19.27 o 
   9   6   1       15.51        3.45     29.51 o 
  10   6   1        8.62       -1.95     32.91 o 
  11   6   1        0.23       10.04     43.71 o 
 -12   7   1       31.76       -3.58     41.68 o 
 -11   7   1        3.67       10.28     35.93 o 
 -10   7   1       73.47       46.66     34.27 o 
  -9   7   1      627.49      673.56     54.69 o 
  -8   7   1      564.53      552.41     49.13 o 
  -7   7   1      450.77      471.51     32.01 o 
  -6   7   1      144.20      156.10     17.70 o 
  -5   7   1      626.85      566.11     18.16 o 
  -4   7   1     3383.55     3162.07     71.13 o 
  -3   7   1     3602.11     3406.86     62.32 o 
  -2   7   1       66.80       68.51      7.87 o 
  -1   7   1        0.18        4.56      4.62 o 
   0   7   1     1908.19     1554.15     53.18 o 
   1   7   1     2483.93     2477.70    124.51 o 
   2   7   1     1756.93     1468.61     77.89 o 
   3   7   1     1399.17     1269.63     86.80 o 
   4   7   1      550.40      551.91     29.53 o 
   5   7   1      257.91      216.57     22.96 o 
   6   7   1      384.09      359.95     32.99 o 
   7   7   1      296.84      354.06     27.64 o 
   8   7   1        0.77        0.58     17.16 o 
   9   7   1        0.22       -3.60     21.20 o 
  10   7   1       27.58       47.52     38.41 o 
  11   7   1       44.69       38.80     43.76 o 
 -12   8   1       46.74       68.32     48.87 o 
 -11   8   1      186.95      114.04     62.73 o 
 -10   8   1      309.80      272.60     66.30 o 
  -9   8   1       99.71       67.15     24.86 o 
  -8   8   1      112.06       83.99     23.08 o 
  -7   8   1      197.90      169.52     23.74 o 
  -6   8   1     2563.22     2540.89     83.80 o 
  -5   8   1     8133.56     8104.60    201.75 o 
  -4   8   1     3080.48     2605.95     48.84 o 
  -3   8   1      116.96      112.17     19.38 o 
  -2   8   1     2507.77     2490.87     43.71 o 
  -1   8   1    25688.16    21559.15    449.41 o 
   0   8   1    27315.37    25208.75    880.29 o 
   1   8   1      468.83      439.31     44.25 o 
   2   8   1     2835.15     2783.05    117.78 o 
   3   8   1      159.18      166.05     16.49 o 
   4   8   1     1306.10     1287.55     60.57 o 
   5   8   1     2525.77     2479.41    145.82 o 
   6   8   1      609.24      575.20     47.53 o 
   7   8   1       67.87       72.51     22.25 o 
   8   8   1      549.20      594.26     36.73 o 
   9   8   1      778.23      663.37    153.87 o 
  10   8   1      247.00      171.09     49.43 o 
  11   8   1        2.67       26.05     40.75 o 
 -12   9   1        0.33       23.43     42.86 o 
 -11   9   1        1.38       24.43     37.79 o 
 -10   9   1        8.52       11.02     38.25 o 
  -9   9   1       74.64       61.56     26.03 o 
  -8   9   1      303.43      304.09     31.95 o 
  -7   9   1       39.27       23.84     17.70 o 
  -6   9   1       92.64       77.58     15.15 o 
  -5   9   1      340.48      356.44     33.95 o 
  -4   9   1     2001.04     1797.10     47.46 o 
  -3   9   1     1359.95     1227.24     60.34 o 
  -2   9   1     3699.97     3633.96    133.40 o 
  -1   9   1    12049.14    10614.92    270.90 o 
   0   9   1     1868.54     1659.88     37.36 o 
   1   9   1       48.01       30.02      7.79 o 
   2   9   1      414.10      514.96     21.71 o 
   3   9   1      156.11      172.09     17.27 o 
   4   9   1     1688.06     1603.61     67.84 o 
   5   9   1      112.71      155.25     25.71 o 
   6   9   1        1.41      -11.18     14.61 o 
   7   9   1      195.76      249.80     30.21 o 
   8   9   1      301.03      290.30     29.26 o 
   9   9   1        6.35       -3.55     22.89 o 
  10   9   1       49.17        7.36     34.59 o 
  11   9   1       38.49       -2.47     36.25 o 
 -12  10   1        2.92       11.39     42.19 o 
 -11  10   1       53.33        6.27     37.71 o 
 -10  10   1       63.63       36.47     33.95 o 
  -9  10   1        0.88      -20.46     22.07 o 
  -8  10   1      120.62      172.11     27.58 o 
  -7  10   1      111.84      126.65     23.47 o 
  -6  10   1     1224.10     1089.16     39.33 o 
  -5  10   1     1698.35     1535.40     56.68 o 
  -4  10   1      100.81       84.45     16.09 o 
  -3  10   1      328.40      261.23     25.62 o 
  -2  10   1      267.60      244.79     15.88 o 
  -1  10   1     3276.42     2899.22     61.22 o 
   0  10   1      525.28      518.24     21.76 o 
   1  10   1     1110.71      973.29     38.72 o 
   2  10   1       71.63       90.61     16.15 o 
   3  10   1     3204.37     2972.67    167.67 o 
   4  10   1     1320.72     1279.22     52.93 o 
   5  10   1       26.43       43.80     15.47 o 
   6  10   1        1.50       -4.70     14.58 o 
   7  10   1        2.80        4.94     17.93 o 
   8  10   1       12.81       -2.40     18.22 o 
   9  10   1       37.10       14.76     24.05 o 
  10  10   1       94.95       81.41     38.02 o 
  11  10   1        0.02       -7.54     38.03 o 
 -11  11   1        6.76      -28.61     35.53 o 
 -10  11   1       14.01       -1.78     30.68 o 
  -9  11   1       42.55       73.11     27.79 o 
  -8  11   1        5.29        6.34     21.06 o 
  -7  11   1      202.67      164.37     25.32 o 
  -6  11   1     1000.77      928.01     57.69 o 
  -5  11   1      247.23      219.56     26.25 o 
  -4  11   1     4057.46     3433.39     68.72 o 
  -3  11   1     5499.96     4849.45    201.90 o 
  -2  11   1     3282.16     2905.03     86.72 o 
  -1  11   1      146.86      157.37     13.99 o 
   0  11   1     6301.23     5860.84    138.07 o 
   1  11   1     1180.33      881.69     38.72 o 
   2  11   1     3889.85     3633.90    248.17 o 
   3  11   1      391.61      356.32     30.59 o 
   4  11   1      311.28      313.31     46.08 o 
   5  11   1        8.84        9.30     13.98 o 
   6  11   1      603.89      553.42     38.09 o 
   7  11   1     1873.61     1806.38    139.91 o 
   8  11   1      349.72      311.71     31.19 o 
   9  11   1       74.82       39.69     25.79 o 
  10  11   1      107.61       41.17     36.82 o 
  11  11   1       60.85       62.19     43.76 o 
 -11  12   1       15.23       -2.66     36.42 o 
 -10  12   1       17.44       -1.13     32.60 o 
  -9  12   1        0.14       -6.35     23.37 o 
  -8  12   1       15.75       -4.39     21.05 o 
  -7  12   1       14.04       12.50     18.88 o 
  -6  12   1      930.16      834.86    108.72 o 
  -5  12   1     1298.27     1276.30     47.71 o 
  -4  12   1      105.58      113.72     18.68 o 
  -3  12   1       12.56       24.18      9.09 o 
  -2  12   1     3472.67     3759.09     79.85 o 
  -1  12   1     2672.98     2565.36     63.87 o 
   0  12   1      788.15      739.45     28.36 o 
   1  12   1       41.39       22.03     12.25 o 
   2  12   1      108.22      129.70     23.60 o 
   3  12   1      682.30      676.77     43.17 o 
   4  12   1      438.08      433.46     76.82 o 
   5  12   1     1130.82     1248.89     67.24 o 
   6  12   1     1897.27     1856.85     90.97 o 
   7  12   1      114.67      130.24     26.74 o 
   8  12   1      309.12      306.54     32.11 o 
   9  12   1       27.67       14.35     22.91 o 
  10  12   1       12.76       -9.51     35.36 o 
  11  12   1        0.04      -28.40     36.97 o 
 -11  13   1        2.71       31.95     39.59 o 
 -10  13   1       17.52       25.37     28.21 o 
  -9  13   1       22.09        6.76     24.17 o 
  -8  13   1      234.97      244.01     38.04 o 
  -7  13   1      437.68      428.67     53.10 o 
  -6  13   1        1.51       16.18     17.55 o 
  -5  13   1        7.88        8.70     14.86 o 
  -4  13   1     1670.59     1563.67     50.72 o 
  -3  13   1     5099.15     4575.71    223.52 o 
  -2  13   1      130.02      134.60     15.23 o 
  -1  13   1      635.15      732.53     28.69 o 
   0  13   1     1145.37     1280.17     56.34 o 
   1  13   1     3720.00     3505.46     80.37 o 
   2  13   1      954.45      998.45     63.39 o 
   3  13   1      858.54      796.48     53.00 o 
   4  13   1      195.19      153.83     26.73 o 
   5  13   1      253.83      272.44     34.67 o 
   6  13   1      464.14      450.29     36.41 o 
   7  13   1      274.56      208.24     30.73 o 
   8  13   1       22.76       26.72     20.90 o 
   9  13   1        0.30      -24.55     20.31 o 
  10  13   1       27.31       -5.57     36.03 o 
 -11  14   1       90.95       12.16     60.87 o 
 -10  14   1       67.44       36.31     38.09 o 
  -9  14   1      102.12      110.58     37.95 o 
  -8  14   1      115.16      125.49     34.20 o 
  -7  14   1      211.24      278.55     37.93 o 
  -6  14   1     1785.85     1615.91     79.86 o 
  -5  14   1     1767.29     1567.68     55.41 o 
  -4  14   1      242.55      280.52     27.26 o 
  -3  14   1     1156.89     1068.28     50.09 o 
  -2  14   1     2390.86     2163.47     81.00 o 
  -1  14   1     1615.96     1543.12     41.20 o 
   0  14   1     2801.15     2473.70    103.18 o 
   1  14   1     1050.99      986.65     36.75 o 
   2  14   1      128.90      127.97     17.49 o 
   3  14   1      764.41      722.41     45.26 o 
   4  14   1     1808.39     1617.11     67.95 o 
   5  14   1     2015.30     1915.85    100.66 o 
   6  14   1      317.73      294.71     39.76 o 
   7  14   1       78.25       76.62     24.63 o 
   8  14   1      461.39      379.84     35.46 o 
   9  14   1      279.68      276.15     33.64 o 
  10  14   1       54.80       22.99     36.29 o 
 -11  15   1        0.05      -58.31     53.18 o 
 -10  15   1        0.11        0.57     34.61 o 
  -9  15   1       29.36       48.25     33.64 o 
  -8  15   1      106.34      116.61     34.72 o 
  -7  15   1       44.14       25.88     26.11 o 
  -6  15   1      245.87      250.87     53.34 o 
  -5  15   1        1.83       -5.16     16.99 o 
  -4  15   1      217.32      204.52     24.80 o 
  -3  15   1     1143.19     1079.04     52.22 o 
  -2  15   1     1926.66     1808.77     46.20 o 
  -1  15   1       13.48       16.82     10.94 o 
   0  15   1     1558.17     1642.79     96.32 o 
   1  15   1     2469.81     2091.96    102.90 o 
   2  15   1      937.80      723.65     87.65 o 
   3  15   1       16.09       -0.63     16.55 o 
   4  15   1      187.66      136.95     30.93 o 
   5  15   1      764.52      704.39     73.67 o 
   6  15   1       77.24      135.12     32.73 o 
   7  15   1       27.20       33.86     27.71 o 
   8  15   1       40.19       40.60     26.59 o 
   9  15   1       47.93       17.37     23.85 o 
  10  15   1       55.05       20.78     38.56 o 
 -10  16   1        1.19      -27.80     36.28 o 
  -9  16   1        7.34       -7.70     32.44 o 
  -8  16   1       43.17       14.95     29.67 o 
  -7  16   1      116.26      114.47     31.54 o 
  -6  16   1       52.41       70.64     23.27 o 
  -5  16   1      160.98      120.73     24.98 o 
  -4  16   1       59.64       30.56     17.72 o 
  -3  16   1      491.47      381.27     30.83 o 
  -2  16   1      149.61      103.77     18.52 o 
  -1  16   1      263.10      242.35     21.44 o 
   0  16   1      111.93      107.18     14.47 o 
   1  16   1      248.40      216.54     45.02 o 
   2  16   1      343.57      352.54     26.88 o 
   3  16   1        1.76      -12.85     16.53 o 
   4  16   1      366.10      299.48     56.73 o 
   5  16   1      344.55      285.97     39.69 o 
   6  16   1       13.84       11.79     23.00 o 
   7  16   1        1.13        2.17     22.34 o 
   8  16   1        3.85       -0.57     23.29 o 
   9  16   1        9.02       12.28     26.10 o 
  10  16   1       12.87       16.94     52.40 o 
 -10  17   1       22.01        3.26     38.29 o 
  -9  17   1      118.03      113.13     39.55 o 
  -8  17   1      554.28      528.52     54.19 o 
  -7  17   1      219.51      252.74     39.88 o 
  -6  17   1       46.49       25.22     26.75 o 
  -5  17   1      294.26      320.36     31.91 o 
  -4  17   1      602.59      626.11     39.39 o 
  -3  17   1      848.73      960.34     44.78 o 
  -2  17   1      171.18      143.69     22.73 o 
  -1  17   1       32.10       22.79     12.09 o 
   0  17   1       85.08       83.45     21.06 o 
   1  17   1      847.96      800.01    129.37 o 
   2  17   1      428.62      434.60     30.19 o 
   3  17   1      112.28       78.96     24.16 o 
   4  17   1       14.20       35.71     23.28 o 
   5  17   1      195.19      212.72     36.03 o 
   6  17   1      162.59      231.46     68.55 o 
   7  17   1       90.41       59.57     25.81 o 
   8  17   1      207.03      224.94     49.03 o 
   9  17   1       22.95       16.83     28.26 o 
 -10  18   1       49.51       15.28     54.76 o 
  -9  18   1       80.09       66.33     37.59 o 
  -8  18   1        0.95       13.61     30.19 o 
  -7  18   1      235.33      272.09     41.61 o 
  -6  18   1      564.82      636.69    113.48 o 
  -5  18   1      333.02      308.43     34.06 o 
  -4  18   1      733.65      785.06     44.48 o 
  -3  18   1      204.06      207.00     27.37 o 
  -2  18   1      498.18      467.16     33.60 o 
  -1  18   1      127.57      106.42     16.27 o 
   0  18   1     1276.22     1100.57    225.84 o 
   1  18   1      333.33      346.46     28.86 o 
   2  18   1        1.84       -7.91     14.19 o 
   3  18   1      210.74      173.53     31.33 o 
   4  18   1      660.40      630.93     60.87 o 
   5  18   1      289.91      266.10     40.32 o 
   6  18   1        0.58       -8.13     25.43 o 
   7  18   1        9.50       -7.14     22.21 o 
   8  18   1       26.44        9.65     27.01 o 
   9  18   1       76.15       79.69     40.49 o 
  -9  19   1       35.39       30.93     51.23 o 
  -8  19   1       26.02       29.62     33.20 o 
  -7  19   1       46.68       23.60     29.96 o 
  -6  19   1       21.88       70.73     43.32 o 
  -5  19   1       36.98       10.01     21.14 o 
  -4  19   1       11.25        1.42     18.02 o 
  -3  19   1      154.49      154.40     24.35 o 
  -2  19   1      816.74      885.35     47.23 o 
  -1  19   1       10.55        8.87     13.96 o 
   0  19   1       44.45       26.75     13.71 o 
   1  19   1       14.72       16.14     17.16 o 
   2  19   1     1660.74     1436.52    105.58 o 
   3  19   1      219.51      215.86     34.61 o 
   4  19   1      353.85      360.45     43.32 o 
   5  19   1      139.51      102.05     32.19 o 
   6  19   1       65.52       65.57     31.33 o 
   7  19   1        7.38       45.54     26.77 o 
   8  19   1        0.74       -9.34     26.47 o 
   9  19   1        0.01       33.48     41.19 o 
  -9  20   1       19.48       48.46     68.15 o 
  -8  20   1       40.85       24.27     50.94 o 
  -7  20   1      184.77      161.01     56.73 o 
  -6  20   1      461.92      550.86     82.30 o 
  -5  20   1      308.21      475.70    120.94 o 
  -4  20   1        1.04       18.14     19.42 o 
  -3  20   1       15.83       20.98     18.60 o 
  -2  20   1      140.89      115.13     41.95 o 
  -1  20   1      708.86      657.23    123.70 o 
   0  20   1      177.08      180.68     21.71 o 
   1  20   1       78.42       47.25     25.16 o 
   2  20   1      180.16      135.09     30.51 o 
   3  20   1      245.33      276.55     39.01 o 
   4  20   1      633.64      618.66     53.53 o 
   5  20   1      155.46      151.33     36.06 o 
   6  20   1       37.78       67.73     33.69 o 
   7  20   1       52.02       51.26     30.27 o 
   8  20   1       48.03       53.09     29.92 o 
  -9  21   1       22.60       59.09     69.73 o 
  -8  21   1       25.67       47.43     52.83 o 
  -7  21   1       23.08       16.21     45.59 o 
  -6  21   1        1.37      -16.57     60.67 o 
  -5  21   1      130.57      191.56     50.07 o 
  -4  21   1      391.73      507.17     75.25 o 
  -3  21   1      303.80      239.06     34.10 o 
  -2  21   1      305.09      272.45     76.18 o 
  -1  21   1       17.87       23.79     17.26 o 
   0  21   1      341.76      321.79     26.86 o 
   1  21   1      151.20      149.88     25.87 o 
   2  21   1      147.16      135.21     30.76 o 
   3  21   1       37.70       72.59     30.30 o 
   4  21   1       18.80      -10.79     23.44 o 
   5  21   1        0.55       20.34     27.39 o 
   6  21   1      116.70      120.63     33.14 o 
   7  21   1      113.01      105.93     34.05 o 
   8  21   1       25.11       15.15     30.04 o 
  -8  22   1        6.62        3.00     49.96 o 
  -7  22   1       10.61       18.15     47.42 o 
  -6  22   1        7.43       14.35     46.50 o 
  -5  22   1       40.17       23.33     41.16 o 
  -4  22   1      116.12      149.61     46.45 o 
  -3  22   1        0.12       -9.87     31.20 o 
  -2  22   1       19.18       16.47     31.47 o 
  -1  22   1       32.20       45.48     31.71 o 
   0  22   1      126.58       96.59     20.53 o 
   1  22   1        9.02       15.13     16.50 o 
   2  22   1        6.21       22.11     24.70 o 
   3  22   1       17.22       35.19     26.87 o 
   4  22   1       30.85       25.35     28.04 o 
   5  22   1        5.20       21.03     30.67 o 
   6  22   1       17.19       16.76     26.95 o 
   7  22   1       68.25       50.85     33.49 o 
   8  22   1       26.73       28.95     39.99 o 
  -8  23   1       74.88       44.91     71.31 o 
  -7  23   1       56.92       27.19     51.61 o 
  -6  23   1        4.73      -13.87     46.13 o 
  -5  23   1       34.66       17.03     43.13 o 
  -4  23   1      217.17      354.12     61.21 o 
  -3  23   1      570.81      642.14     87.85 o 
  -2  23   1      420.62      347.59    146.94 o 
  -1  23   1        2.66       -3.57     22.59 o 
   0  23   1      122.46      113.28     30.51 o 
   1  23   1      685.10      694.76     44.18 o 
   2  23   1      858.44      893.83     62.56 o 
   3  23   1      161.95      197.80     39.36 o 
   4  23   1        1.37      -11.92     26.18 o 
   5  23   1       73.92      100.69     37.04 o 
   6  23   1      104.69      118.26     34.67 o 
   7  23   1       79.60       44.45     32.40 o 
  -7  24   1        7.69      -55.76     46.70 o 
  -6  24   1       42.92       20.71     49.34 o 
  -5  24   1       96.52       78.03     46.41 o 
  -4  24   1       74.68       40.84     41.70 o 
  -3  24   1       17.55       10.52     37.09 o 
  -2  24   1      184.04      211.74     38.98 o 
  -1  24   1      908.50     1049.03     94.55 o 
   0  24   1      592.51      572.56     52.59 o 
   1  24   1      151.45      163.26     35.44 o 
   2  24   1       13.78       21.17     30.93 o 
   3  24   1      475.87      499.45     70.32 o 
   4  24   1      434.03      478.90     56.63 o 
   5  24   1       58.03       54.12     30.60 o 
   6  24   1        0.17       -3.19     27.81 o 
   7  24   1       15.84       38.21     65.00 o 
  -7  25   1        0.02      -11.03     61.06 o 
  -6  25   1        4.95        1.27     44.73 o 
  -5  25   1        0.26      -28.13     41.30 o 
  -4  25   1       60.47       66.80     48.14 o 
  -3  25   1       65.17       75.07     45.98 o 
  -2  25   1        0.76       20.91     26.72 o 
  -1  25   1       12.68       22.89     27.31 o 
   0  25   1       33.62       20.55     28.32 o 
   1  25   1        8.96        1.18     34.27 o 
   2  25   1        0.07       -0.01     26.56 o 
   3  25   1        0.06       22.90     28.24 o 
   4  25   1       17.07       18.12     27.55 o 
   5  25   1        2.46       11.45     35.87 o 
   6  25   1        0.11      -25.14     35.04 o 
  -6  26   1       36.64        1.75     53.38 o 
  -5  26   1       49.18       13.71     45.26 o 
  -4  26   1       24.39       26.32     42.77 o 
  -3  26   1       80.85      115.82     56.73 o 
  -2  26   1      128.40      183.85     40.61 o 
  -1  26   1       65.79       86.42     32.60 o 
   0  26   1      162.60      201.53     39.57 o 
   1  26   1        2.44       37.43     37.43 o 
   2  26   1       92.46      128.03     53.18 o 
   3  26   1       87.72       49.64     53.97 o 
   4  26   1      116.00      158.98     46.35 o 
   5  26   1       34.15       -2.16     35.82 o 
  -5  27   1        7.16       21.36     51.01 o 
  -4  27   1       73.07       32.92     49.05 o 
  -3  27   1       88.35      119.37     63.82 o 
  -2  27   1       33.82       34.27     52.40 o 
  -1  27   1       53.97       75.64     51.61 o 
   0  27   1       10.15        4.20     32.10 o 
   2  27   1       92.47      108.34     61.85 o 
   3  27   1        6.83       14.44     35.39 o 
   4  27   1        0.11       -3.63     31.73 o 
  -4  28   1       37.07       81.15     64.61 o 
  -3  28   1        9.84       11.03     52.00 o 
  -2  28   1        0.19      -11.82     46.88 o 
  -1  28   1        7.88       16.94     48.85 o 
   0  28   1        0.34        9.06     48.06 o 
   1  28   1        1.09       -4.33     50.03 o 
   2  28   1        1.19       -4.33     50.82 o 
   3  28   1        0.84       17.95     37.13 o 
  -3  29   1       28.44       97.31     65.00 o 
  -2  29   1       38.23      102.03     62.24 o 
  -1  29   1        0.53       -0.79     46.49 o 
   0  29   1       79.08       84.31     55.55 o 
   1  29   1      139.57      217.07     70.52 o 
   2  29   1       88.37      105.19     61.06 o 
 -13   0   2        0.35      -29.55     58.31 o 
 -12   0   2       20.65        6.70     53.97 o 
 -11   0   2       38.83       98.09     57.12 o 
 -10   0   2      919.71      869.46     98.88 o 
  -9   0   2      130.73       59.52     37.34 o 
  -8   0   2       58.10       66.26     32.22 o 
  -7   0   2     2739.80     3064.27    181.05 o 
  -6   0   2    14580.13    16412.72    958.60 o 
  -5   0   2     4275.71     4092.17    138.59 o 
  -4   0   2     1210.10     1234.52     90.87 o 
  -3   0   2    48630.18    58694.93   3568.02 o 
  -2   0   2     2943.74     2791.25    376.23 o 
  -1   0   2    27289.29    26429.16    182.79 o 
   0   0   2     6174.10     6094.07     79.18 o 
   1   0   2       57.38       53.52      8.47 o 
   2   0   2      359.50      355.28     28.17 o 
   3   0   2    15371.67    16009.58   2177.58 o 
   4   0   2    23825.13    22363.15   3558.58 o 
   5   0   2     5185.41     5169.31    790.27 o 
   6   0   2     2165.79     2434.14    301.37 o 
   7   0   2     2614.68     2416.37    442.80 o 
   8   0   2     1684.80     1861.04    122.91 o 
   9   0   2      171.33      262.77     73.28 o 
  10   0   2      101.80      108.34     64.61 o 
  11   0   2       40.38       31.12     64.21 o 
 -13   1   2        0.28      -22.01     41.05 o 
 -12   1   2       15.70       12.21     41.09 o 
 -11   1   2        1.86      -17.11     35.42 o 
 -10   1   2      296.28      408.95     54.58 o 
  -9   1   2      179.82      142.63     32.44 o 
  -8   1   2     1104.61     1005.31     71.70 o 
  -7   1   2        6.27       25.30     12.13 o 
  -6   1   2     1065.60      962.55     40.62 o 
  -5   1   2       69.69       96.94     10.93 o 
  -4   1   2      249.30      280.74     13.36 o 
  -3   1   2     5623.04     7863.74    282.58 o 
  -2   1   2     5923.12     6414.84     52.46 o 
  -1   1   2    10246.13     9338.75    200.13 o 
   0   1   2     5717.32     5819.36    223.57 o 
   1   1   2    14107.49    11909.10    377.82 o 
   2   1   2     2778.13     3392.35    219.72 o 
   3   1   2      799.23      726.03     65.45 o 
   4   1   2       58.11       91.28     14.56 o 
   5   1   2      897.75      872.86     62.43 o 
   6   1   2     2831.74     2574.08    213.40 o 
   7   1   2       45.08       12.73     18.47 o 
   8   1   2      249.39      226.82     46.24 o 
   9   1   2      176.86      189.47     48.60 o 
  10   1   2      105.14      115.85     47.49 o 
  11   1   2        0.38      -21.88     63.23 o 
 -13   2   2        0.64       42.69     46.39 o 
 -12   2   2        0.93      -12.26     37.43 o 
 -11   2   2        6.24      -13.74     31.80 o 
 -10   2   2      181.22      198.81     45.66 o 
  -9   2   2        6.93        4.31     25.54 o 
  -8   2   2      211.87      272.50     33.69 o 
  -7   2   2     1164.99     1173.55     67.52 o 
  -6   2   2     3134.26     3688.41    149.32 o 
  -5   2   2      829.73     1054.02     54.59 o 
  -4   2   2     8276.35     9166.67    405.71 o 
  -3   2   2     1705.45     1904.65     93.01 o 
  -2   2   2     4795.18     4879.61    183.79 o 
  -1   2   2       38.64       63.89     13.79 o 
   0   2   2      123.83      141.65      9.74 o 
   1   2   2     7682.77     7315.10    582.34 o 
   2   2   2    16623.93    16365.33   1024.37 o 
   3   2   2      232.77      230.45     13.57 o 
   4   2   2     1054.58     1063.96     61.92 o 
   5   2   2      339.88      340.74     34.29 o 
   6   2   2        3.08        1.04     11.76 o 
   7   2   2      204.59      230.48     28.28 o 
   8   2   2        3.05      -13.45     29.39 o 
   9   2   2       24.75       19.46     35.42 o 
  10   2   2        3.39       27.62     41.41 o 
  11   2   2       22.16       37.58     45.77 o 
 -12   3   2       20.23        2.59     40.82 o 
 -11   3   2       28.85       23.62     37.81 o 
 -10   3   2      489.66      503.05    100.01 o 
  -9   3   2      364.13      359.81     42.53 o 
  -8   3   2      308.97      316.61     29.28 o 
  -7   3   2      244.35      300.59     31.36 o 
  -6   3   2      816.63      809.23     48.79 o 
  -5   3   2     3326.86     3870.44    217.92 o 
  -4   3   2    13626.75    14014.47    239.87 o 
  -3   3   2     4449.08     5250.62    135.28 o 
  -2   3   2       11.33       14.83      4.60 o 
  -1   3   2     8750.36     8227.00    453.96 o 
   0   3   2      235.56      149.87      9.21 o 
   1   3   2     8561.50     7502.89    401.22 o 
   2   3   2     5409.97     5739.51    298.53 o 
   3   3   2     1561.58     1590.70    104.40 o 
   4   3   2     3216.87     2868.95    178.55 o 
   5   3   2     3487.57     3501.32    201.63 o 
   6   3   2     2354.94     2363.58    214.34 o 
   7   3   2      698.02      716.32     64.32 o 
   8   3   2      124.14      116.04     25.80 o 
   9   3   2      196.86      236.01     73.28 o 
  10   3   2       89.74      124.17     47.67 o 
  11   3   2       31.86       97.58     50.25 o 
 -12   4   2       41.36       12.64     39.33 o 
 -11   4   2       74.98      106.49     43.01 o 
 -10   4   2      235.01      170.89     49.94 o 
  -9   4   2       85.78      114.92     31.15 o 
  -8   4   2      852.40      892.39     38.95 o 
  -7   4   2      287.05      339.31     35.80 o 
  -6   4   2      243.09      327.15     31.13 o 
  -5   4   2     4057.16     3870.44    100.86 o 
  -4   4   2     1541.16     1581.78     28.40 o 
  -3   4   2     1472.65     1702.06     47.93 o 
  -2   4   2     9912.49     9800.15    357.21 o 
  -1   4   2     1550.31     1666.48     84.33 o 
   0   4   2     1533.56     1604.71    119.92 o 
   1   4   2       27.50       20.94      6.08 o 
   2   4   2      864.35      764.18     54.90 o 
   3   4   2       60.28       47.74      7.74 o 
   4   4   2     4200.85     4010.78    232.74 o 
   5   4   2      448.83      392.66     34.88 o 
   6   4   2       29.65       27.95     16.93 o 
   7   4   2       92.92       98.98     22.49 o 
   8   4   2      692.42      724.72     47.13 o 
   9   4   2       71.51       36.58     35.59 o 
  10   4   2        0.14        3.47     38.53 o 
  11   4   2        3.41      -22.07     45.30 o 
 -12   5   2        0.02      -12.87     40.37 o 
 -11   5   2        8.90        0.19     37.43 o 
 -10   5   2       30.00       -4.81     29.56 o 
  -9   5   2      405.39      375.72     45.90 o 
  -8   5   2       61.59       69.04     21.21 o 
  -7   5   2      131.78      130.17     20.54 o 
  -6   5   2      396.16      390.80     26.71 o 
  -5   5   2       46.74       43.60      8.09 o 
  -4   5   2     1220.65     1137.57     24.53 o 
  -3   5   2       95.86       66.86      7.97 o 
  -2   5   2     2824.35     2862.46    122.57 o 
  -1   5   2      573.97      644.13     33.38 o 
   0   5   2     6021.85     6280.83    320.93 o 
   1   5   2     3034.47     3613.01    491.65 o 
   2   5   2      167.09      162.77     13.93 o 
   3   5   2        2.38       -2.69      5.76 o 
   4   5   2      288.81      268.73     17.46 o 
   5   5   2      153.97      163.06     16.21 o 
   6   5   2      160.48      157.14     25.27 o 
   7   5   2      159.88      115.81     24.37 o 
   8   5   2       65.48       55.97     24.03 o 
   9   5   2        1.67       -2.11     32.15 o 
  10   5   2        9.02      -32.40     36.49 o 
  11   5   2       13.23       53.35     46.12 o 
 -12   6   2      108.14      114.20     46.74 o 
 -11   6   2      352.94      249.67     86.94 o 
 -10   6   2      305.01      228.68     41.68 o 
  -9   6   2        0.20        2.42     27.14 o 
  -8   6   2      784.61      843.90     39.50 o 
  -7   6   2     2386.74     2375.39     74.72 o 
  -6   6   2     3742.31     3787.89     51.29 o 
  -5   6   2     2704.37     2731.33     57.90 o 
  -4   6   2     2831.80     2667.42     35.81 o 
  -3   6   2     2730.85     2675.98     77.60 o 
  -2   6   2     2042.48     2160.42     83.36 o 
  -1   6   2    11608.23    11932.53    848.41 o 
   0   6   2     3669.45     3630.67    244.96 o 
   1   6   2     2788.75     2849.72    166.86 o 
   2   6   2     2053.64     1601.18     98.64 o 
   3   6   2     3283.75     2940.80    161.15 o 
   4   6   2     1145.48     1142.73     54.78 o 
   5   6   2      176.22      214.74     36.50 o 
   6   6   2       77.65       94.28     20.21 o 
   7   6   2      224.44      250.08     29.79 o 
   8   6   2      489.01      524.17     42.16 o 
   9   6   2      318.41      303.30     38.54 o 
  10   6   2       76.42       92.96     45.24 o 
  11   6   2        0.80      -13.98     41.72 o 
 -12   7   2       12.29       -8.64     39.28 o 
 -11   7   2       48.97       34.14     44.05 o 
 -10   7   2      152.78       89.55     35.91 o 
  -9   7   2      414.98      459.49     62.32 o 
  -8   7   2       75.68      103.19     23.46 o 
  -7   7   2      270.51      223.18     36.45 o 
  -6   7   2      223.94      267.94     30.66 o 
  -5   7   2     2791.32     2811.17     40.27 o 
  -4   7   2     1849.76     1562.85     30.45 o 
  -3   7   2     1740.04     1865.10     78.44 o 
  -2   7   2      259.58      212.15     11.67 o 
  -1   7   2    17109.27    17343.66   1330.10 o 
   0   7   2    26722.74    27478.93   1863.83 o 
   1   7   2      902.41     1156.66     50.31 o 
   2   7   2       13.83       15.12      4.40 o 
   3   7   2       37.41        9.70      9.78 o 
   4   7   2      799.15      748.03     33.64 o 
   5   7   2      530.01      569.97     56.38 o 
   6   7   2      179.16      164.47     29.85 o 
   7   7   2       52.27       55.84     20.55 o 
   8   7   2        0.00       14.08     22.15 o 
   9   7   2       12.26       -0.15     23.75 o 
  10   7   2       56.99        5.05     33.77 o 
  11   7   2       80.79       87.07     47.51 o 
 -12   8   2        4.57      -14.18     52.99 o 
 -11   8   2       13.81       30.76     37.18 o 
 -10   8   2        3.51        1.37     30.40 o 
  -9   8   2       38.38       51.65     25.50 o 
  -8   8   2       27.07       51.23     21.16 o 
  -7   8   2      243.63      291.10     27.25 o 
  -6   8   2       15.70       10.72     14.51 o 
  -5   8   2     1035.36      961.02     24.75 o 
  -4   8   2     1438.68     1449.73     29.78 o 
  -3   8   2     1403.17     1426.43     61.20 o 
  -2   8   2       43.15       77.04     12.28 o 
  -1   8   2      552.21      544.13     25.36 o 
   0   8   2     8186.65     8239.98    508.01 o 
   1   8   2        7.84       11.46      6.53 o 
   2   8   2     8308.38     8769.87    650.05 o 
   3   8   2       36.09       33.22     11.37 o 
   4   8   2      182.86      207.94     21.05 o 
   5   8   2       79.71       89.55     18.63 o 
   6   8   2      477.00      475.02     34.25 o 
   7   8   2      158.15      132.44     25.82 o 
   8   8   2       50.10       35.19     22.93 o 
   9   8   2        2.34      -16.99     22.78 o 
  10   8   2        4.03       -0.80     32.32 o 
  11   8   2       11.67       14.85     44.40 o 
 -12   9   2       16.05       -3.85     39.50 o 
 -11   9   2      103.70       74.00     39.90 o 
 -10   9   2      240.05      198.71     44.16 o 
  -9   9   2      272.69      236.68     32.12 o 
  -8   9   2      408.08      396.31     34.20 o 
  -7   9   2      257.09      241.93     26.74 o 
  -6   9   2     1024.14     1175.38     40.03 o 
  -5   9   2     4189.64     4050.29     74.17 o 
  -4   9   2     1629.81     1433.23     39.12 o 
  -3   9   2     1888.42     1516.07     47.14 o 
  -2   9   2       36.19       52.13      8.88 o 
  -1   9   2     3668.34     3861.58    191.91 o 
   0   9   2     3492.02     3789.10    216.76 o 
   1   9   2     5351.45     5128.09    254.12 o 
   2   9   2     2482.36     2627.57    260.72 o 
   3   9   2      102.95      132.72     16.44 o 
   4   9   2      824.99      883.55     37.93 o 
   5   9   2     3077.36     3038.30    139.96 o 
   6   9   2      965.46      985.95     47.15 o 
   7   9   2        9.95       -6.27     18.23 o 
   8   9   2        0.22       26.49     22.41 o 
   9   9   2       84.94       77.99     30.31 o 
  10   9   2       35.27       29.37     28.99 o 
  11   9   2       48.57       38.65     51.21 o 
 -12  10   2       77.31       -2.98     38.73 o 
 -11  10   2      141.66       82.96     46.28 o 
 -10  10   2       17.55       -0.73     31.14 o 
  -9  10   2       13.16       -4.79     22.06 o 
  -8  10   2      117.39       95.53     23.91 o 
  -7  10   2      612.60      602.15     34.14 o 
  -6  10   2      369.43      452.23     77.90 o 
  -5  10   2      638.87      684.28     37.04 o 
  -4  10   2      469.47      572.40     20.92 o 
  -3  10   2      724.79      659.31     39.92 o 
  -2  10   2     7561.80     7302.59    373.87 o 
  -1  10   2     1352.51     1444.99     65.39 o 
   0  10   2     2217.59     2474.10    153.64 o 
   1  10   2      422.81      479.26     18.56 o 
   2  10   2     2593.89     2397.27    202.35 o 
   3  10   2     1466.20     1605.62    127.45 o 
   4  10   2     1358.88     1239.22     76.94 o 
   5  10   2      875.07      935.10     43.04 o 
   6  10   2       37.39       15.38     16.56 o 
   7  10   2      119.71      119.72     25.78 o 
   8  10   2      224.53      201.37     32.08 o 
   9  10   2      192.51      233.09     37.95 o 
  10  10   2       34.89       -7.66     25.94 o 
  11  10   2        0.33      -10.27     38.78 o 
 -12  11   2        7.17      -11.12     38.77 o 
 -11  11   2        1.51      -46.94     31.69 o 
 -10  11   2        6.57        2.81     26.31 o 
  -9  11   2        0.13      -22.58     21.52 o 
  -8  11   2      210.20      162.35     27.33 o 
  -7  11   2        7.54        0.13     20.17 o 
  -6  11   2       29.28       -9.22     17.13 o 
  -5  11   2       85.06      117.49     21.80 o 
  -4  11   2       84.45       79.58     11.22 o 
  -3  11   2      360.86      292.61     17.94 o 
  -2  11   2      316.93      371.70     33.89 o 
  -1  11   2      490.17      540.79     26.64 o 
   0  11   2     2855.55     3264.14    202.77 o 
   1  11   2      162.13      203.83     21.55 o 
   2  11   2     3197.66     3269.49    228.16 o 
   3  11   2      508.60      612.34     79.42 o 
   4  11   2      161.30      141.17     20.62 o 
   5  11   2      212.96      167.32     23.66 o 
   6  11   2       16.02       20.02     16.78 o 
   7  11   2       34.25       46.10     22.97 o 
   8  11   2        0.16       -0.40     20.21 o 
   9  11   2       16.97       24.00     26.71 o 
  10  11   2        4.08        0.48     27.10 o 
 -11  12   2       88.83       41.84     43.38 o 
 -10  12   2       52.11       43.07     29.31 o 
  -9  12   2        1.07      -22.14     21.97 o 
  -8  12   2      354.89      350.08     50.11 o 
  -7  12   2      914.69      811.19     45.99 o 
  -6  12   2      361.06      401.12     60.28 o 
  -5  12   2      260.04      273.45     77.64 o 
  -4  12   2      343.76      393.21     28.03 o 
  -3  12   2     1086.95      923.19     30.66 o 
  -2  12   2     6893.12     6303.28    323.38 o 
  -1  12   2     5359.05     5286.10    306.83 o 
   0  12   2     3386.49     3835.68    175.36 o 
   1  12   2      221.29      224.03     21.49 o 
   2  12   2     5374.04     5533.09    452.30 o 
   3  12   2     4495.96     4328.80    265.92 o 
   4  12   2     1105.71     1018.37     43.09 o 
   5  12   2       31.40       34.08     17.89 o 
   6  12   2      116.41      118.41     24.06 o 
   7  12   2      249.05      229.66     32.60 o 
   8  12   2      168.26      191.63     32.18 o 
   9  12   2       90.08       74.48     30.57 o 
  10  12   2        3.63       11.67     28.04 o 
 -11  13   2       48.22      -11.46     48.41 o 
 -10  13   2       90.11       42.67     37.30 o 
  -9  13   2       55.79       86.85     34.24 o 
  -8  13   2        5.59       18.74     25.58 o 
  -7  13   2        7.94       30.82     23.91 o 
  -6  13   2      166.25      153.75     27.32 o 
  -5  13   2      414.15      537.78     51.71 o 
  -4  13   2     2050.69     2010.45     97.25 o 
  -3  13   2     1058.95      993.37     55.66 o 
  -2  13   2        3.60       -2.23      8.26 o 
  -1  13   2       52.42       70.89     12.45 o 
   0  13   2     2272.49     2677.45    142.16 o 
   1  13   2     3597.43     3833.39    181.11 o 
   2  13   2      251.95      294.82     38.76 o 
   3  13   2        7.80       37.02     19.35 o 
   4  13   2       14.33       -1.87     18.17 o 
   5  13   2     1158.96     1170.75     92.78 o 
   6  13   2     1551.05     1341.86    122.00 o 
   7  13   2      140.29      128.99     27.04 o 
   8  13   2        4.09      -11.61     22.44 o 
   9  13   2       58.40       46.51     27.77 o 
  10  13   2      120.92       65.04     32.62 o 
 -11  14   2        5.64       23.01     51.87 o 
 -10  14   2       58.29       24.32     35.75 o 
  -9  14   2        1.23       -1.10     30.04 o 
  -8  14   2      248.01      219.39     38.02 o 
  -7  14   2        3.76        1.61     23.82 o 
  -6  14   2      131.35      182.32     30.63 o 
  -5  14   2      187.14      220.91     28.63 o 
  -4  14   2      808.65      870.92     46.87 o 
  -3  14   2       17.43        9.88      9.94 o 
  -2  14   2     1023.38      974.07     50.72 o 
  -1  14   2       21.51       22.16     10.56 o 
   0  14   2      202.47      209.28     18.75 o 
   1  14   2        0.91       -6.99      9.23 o 
   2  14   2      270.35      249.76     36.86 o 
   3  14   2      405.30      427.39     38.71 o 
   4  14   2       94.26       54.59     23.82 o 
   5  14   2      242.14      189.96     32.56 o 
   6  14   2        3.67       -8.19     17.83 o 
   7  14   2       31.81       37.55     21.75 o 
   8  14   2       21.54        5.11     23.97 o 
   9  14   2        0.01      -11.16     22.51 o 
  10  14   2        3.64      -27.29     26.38 o 
 -11  15   2        0.74      -22.05     50.99 o 
 -10  15   2       53.16       34.46     37.04 o 
  -9  15   2      400.17      370.69     93.42 o 
  -8  15   2      393.68      352.54     44.21 o 
  -7  15   2       86.68       80.63     29.25 o 
  -6  15   2      138.49      100.66     28.62 o 
  -5  15   2     1935.17     1917.18     75.26 o 
  -4  15   2     1744.49     1837.59     58.45 o 
  -3  15   2      308.12      331.70     36.21 o 
  -2  15   2       16.79       16.05     10.96 o 
  -1  15   2      985.89      867.21     47.86 o 
   0  15   2     4685.13     4816.21    277.30 o 
   1  15   2     1118.69     1110.14     73.92 o 
   2  15   2      315.25      296.31     25.00 o 
   3  15   2       25.50        8.28     18.52 o 
   4  15   2      642.27      549.57     63.03 o 
   5  15   2      129.54      114.52     29.66 o 
   6  15   2      272.66      185.25     36.49 o 
   7  15   2       36.84       56.39     44.52 o 
   8  15   2        0.45        0.59     21.17 o 
   9  15   2        8.63       17.76     24.75 o 
  10  15   2       43.42       41.96     31.98 o 
 -11  16   2       13.91      -14.97     65.40 o 
 -10  16   2       30.41       -5.01     36.67 o 
  -9  16   2       30.71       29.39     32.53 o 
  -8  16   2       12.87       55.90     30.94 o 
  -7  16   2      389.60      364.72     41.29 o 
  -6  16   2     1352.89     1354.68     62.37 o 
  -5  16   2     1917.55     1842.91     66.58 o 
  -4  16   2        7.12       27.53     19.50 o 
  -3  16   2     1051.99     1053.79     53.85 o 
  -2  16   2     1848.93     1899.50    113.38 o 
  -1  16   2     3604.08     3772.92    235.47 o 
   0  16   2      126.70      102.73     16.83 o 
   1  16   2       10.48       32.17     14.43 o 
   2  16   2      140.03      150.60     21.36 o 
   3  16   2     1480.54     1405.32     65.71 o 
   4  16   2     1002.72      999.46     84.70 o 
   5  16   2       50.18       45.72     26.17 o 
   6  16   2        1.46      -16.75     21.17 o 
   7  16   2      121.56      148.40     38.29 o 
   8  16   2      369.37      358.24     42.99 o 
   9  16   2       65.19       58.41     31.65 o 
 -10  17   2        3.08      -68.80     45.86 o 
  -9  17   2        0.60       28.86     46.26 o 
  -8  17   2       29.94       49.91     32.05 o 
  -7  17   2       12.12        6.04     25.35 o 
  -6  17   2      115.91      153.81     33.19 o 
  -5  17   2      128.22      170.21     30.54 o 
  -4  17   2      181.39      193.44     29.62 o 
  -3  17   2      143.13      124.50     23.99 o 
  -2  17   2       33.21       42.80     14.22 o 
  -1  17   2      251.42      216.96     20.77 o 
   0  17   2      778.11      766.18     46.44 o 
   1  17   2        0.53       10.51     14.21 o 
   2  17   2       88.82       53.14     22.52 o 
   3  17   2        7.69       -3.93     19.46 o 
   4  17   2      134.93      139.96     52.79 o 
   5  17   2        2.31       -6.14     22.11 o 
   6  17   2       43.95       23.67     26.88 o 
   7  17   2        3.22       34.32     28.20 o 
   8  17   2       14.61       10.07     26.74 o 
   9  17   2       19.30       16.64     28.64 o 
 -10  18   2       63.74       -4.73     64.21 o 
  -9  18   2        7.30      -16.32     49.57 o 
  -8  18   2      175.48      122.45     53.76 o 
  -7  18   2      661.92      792.53    181.02 o 
  -6  18   2      563.85      662.17     70.59 o 
  -5  18   2       69.91       63.19     26.69 o 
  -4  18   2      381.39      411.48     69.04 o 
  -3  18   2     1098.65     1107.53     80.10 o 
  -2  18   2      585.52      660.15     62.24 o 
  -1  18   2       19.43        8.34     11.72 o 
   0  18   2      112.50      102.98     16.04 o 
   1  18   2       14.91       18.63     16.65 o 
   2  18   2        2.96       12.05     20.19 o 
   3  18   2       72.48       57.12     24.79 o 
   4  18   2      241.12      173.80     34.81 o 
   5  18   2        2.17        9.67     24.49 o 
   6  18   2        5.68       -2.67     24.09 o 
   7  18   2       10.29        5.04     27.62 o 
   8  18   2       61.55       32.76     28.78 o 
   9  18   2       34.01       42.75     41.93 o 
 -10  19   2       37.81        8.27     67.76 o 
  -9  19   2       86.48       26.80     57.12 o 
  -8  19   2      127.51      143.34     65.59 o 
  -7  19   2       19.87       26.86     45.60 o 
  -6  19   2      241.77      273.59     58.52 o 
  -5  19   2     1139.46     1102.69     70.58 o 
  -4  19   2      834.78      964.78     64.05 o 
  -3  19   2      156.08      258.71     51.61 o 
  -2  19   2       25.21       18.31     19.83 o 
  -1  19   2      287.85      262.74     24.82 o 
   0  19   2      268.69      298.15     24.30 o 
   1  19   2      484.75      474.23     52.02 o 
   2  19   2      252.75      248.82     35.76 o 
   3  19   2       20.22       14.95     22.38 o 
   4  19   2      213.93      216.00     37.88 o 
   5  19   2      199.26      177.65     37.01 o 
   6  19   2      171.60      178.41     40.09 o 
   7  19   2      136.18      127.57     45.11 o 
   8  19   2       21.66       15.53     29.79 o 
  -9  20   2        4.82      -25.81     50.23 o 
  -8  20   2       12.11       34.65     50.31 o 
  -7  20   2        7.38        3.94     43.28 o 
  -6  20   2        1.80       17.10     40.70 o 
  -5  20   2        3.17       17.71     36.79 o 
  -4  20   2        8.23      -39.42     29.22 o 
  -3  20   2       45.49       30.57     33.43 o 
  -2  20   2       84.51      125.90     37.53 o 
  -1  20   2      311.91      249.52     26.21 o 
   0  20   2        1.82        2.03     15.24 o 
   1  20   2       38.63       20.90     17.58 o 
   2  20   2       13.49       -5.44     19.02 o 
   3  20   2        1.19      -21.28     20.72 o 
   4  20   2       13.22       -6.90     24.72 o 
   5  20   2       10.65       27.41     34.08 o 
   6  20   2       79.80       54.21     34.26 o 
   7  20   2       49.72       36.55     34.61 o 
   8  20   2        0.44      -10.48     26.98 o 
  -9  21   2      100.58      117.79     76.43 o 
  -8  21   2      139.56      124.76    114.05 o 
  -7  21   2       38.60       70.34     59.68 o 
  -6  21   2       73.26       90.55     51.06 o 
  -5  21   2       66.98       95.98     43.06 o 
  -4  21   2       76.81      149.73     45.96 o 
  -3  21   2      226.01      230.68     48.45 o 
  -2  21   2        2.83        7.61     31.30 o 
  -1  21   2        1.30      -11.74     18.45 o 
   0  21   2      102.71      107.08     23.47 o 
   1  21   2     1071.07     1075.54     50.75 o 
   2  21   2      511.68      492.19     48.15 o 
   3  21   2       21.05        7.16     26.07 o 
   4  21   2        0.47      -20.49     32.70 o 
   5  21   2      286.57      299.16     66.58 o 
   6  21   2      275.26      220.06     45.49 o 
   7  21   2        2.17       18.91     30.03 o 
   8  21   2       31.32        7.47     48.65 o 
  -8  22   2      104.32       70.92     57.27 o 
  -7  22   2      149.26      108.24     70.91 o 
  -6  22   2       79.58       76.49     51.23 o 
  -5  22   2       12.94       51.43     40.80 o 
  -4  22   2        0.57      -33.76     33.17 o 
  -3  22   2      231.58      343.61     60.47 o 
  -2  22   2      714.52      887.94     92.19 o 
  -1  22   2      560.84      589.50     51.11 o 
   0  22   2      705.74      661.93     42.58 o 
   1  22   2        3.48      -11.68     22.13 o 
   2  22   2     1291.11     1386.99     74.07 o 
   3  22   2      831.10      757.42     60.50 o 
   4  22   2      216.16      207.94     39.45 o 
   5  22   2       30.44       15.10     30.29 o 
   6  22   2       50.62       38.68     33.82 o 
   7  22   2       44.66       46.87     32.30 o 
  -8  23   2        8.67       30.33     70.12 o 
  -7  23   2        1.28       -4.78     45.43 o 
  -6  23   2       51.03       31.24     49.05 o 
  -5  23   2       14.59       -8.56     36.34 o 
  -4  23   2        0.66       -9.52     36.75 o 
  -3  23   2      136.93      160.50     47.81 o 
  -2  23   2       26.09       25.43     26.69 o 
  -1  23   2      100.58       95.19     29.22 o 
   0  23   2        5.22        2.87     19.51 o 
   1  23   2      172.03      150.94     35.02 o 
   2  23   2      114.57      122.52     46.09 o 
   3  23   2        0.33       26.70     29.66 o 
   4  23   2        9.24       -6.40     28.30 o 
   5  23   2       16.98       22.45     32.56 o 
   6  23   2        1.40        0.40     35.65 o 
   7  23   2        1.64      -28.42     36.29 o 
  -7  24   2        1.89       27.89     51.31 o 
  -6  24   2        0.62      -10.34     43.53 o 
  -5  24   2        3.17       -0.08     40.48 o 
  -4  24   2       25.20      -14.08     38.80 o 
  -3  24   2        4.81       18.61     36.08 o 
  -2  24   2        3.95       -5.07     24.70 o 
  -1  24   2      233.46      275.58     42.87 o 
   0  24   2       78.55       64.91     30.51 o 
   1  24   2        7.62        9.29     25.90 o 
   2  24   2       80.22       78.59     33.08 o 
   3  24   2      231.52      288.82     57.52 o 
   4  24   2      137.38      145.89     41.13 o 
   5  24   2        6.72       13.37     32.93 o 
   6  24   2       17.36       15.35     34.68 o 
  -7  25   2        0.09        7.09     61.85 o 
  -6  25   2       51.22       41.23     49.33 o 
  -5  25   2      143.69      162.48     55.95 o 
  -4  25   2      227.85      275.71     58.95 o 
  -3  25   2      143.65      135.55     50.09 o 
  -2  25   2       37.39       22.03     27.30 o 
  -1  25   2       41.37       36.74     28.10 o 
   0  25   2      405.47      513.72     52.59 o 
   1  25   2      388.12      385.65     78.20 o 
   2  25   2      209.90      172.90     43.33 o 
   3  25   2        0.08        4.45     28.96 o 
   4  25   2      203.16      179.20     43.18 o 
   5  25   2      106.66      123.51     43.86 o 
   6  25   2       51.57       98.67     43.70 o 
  -6  26   2       11.82       17.32     49.84 o 
  -5  26   2       18.81       34.73     49.69 o 
  -4  26   2       16.60       45.86     60.47 o 
  -3  26   2       12.11       -9.85     43.73 o 
  -2  26   2        0.68       -0.35     27.90 o 
  -1  26   2      105.69      142.98     37.44 o 
   0  26   2      136.22      174.52     52.79 o 
   1  26   2       18.89       29.55     39.00 o 
   2  26   2        2.71        5.47     28.35 o 
   3  26   2       66.85       91.23     37.37 o 
   4  26   2       54.65       32.34     34.14 o 
   5  26   2        0.45       12.85     36.67 o 
  -5  27   2       31.78       28.18     47.03 o 
  -4  27   2       16.19       35.85     54.76 o 
  -3  27   2       24.60        7.38     31.16 o 
  -2  27   2       15.87        1.52     29.15 o 
  -1  27   2       26.06        2.09     27.71 o 
   0  27   2       89.29       81.55     46.49 o 
   1  27   2       42.28       31.12     41.37 o 
   2  27   2       38.51       62.98     36.06 o 
   3  27   2        8.15       17.75     32.76 o 
   4  27   2        4.36       -7.88     54.76 o 
  -4  28   2       34.89       16.94     57.52 o 
  -3  28   2       60.28       49.92     34.66 o 
  -2  28   2      133.47      151.18     41.63 o 
  -1  28   2      211.67      268.85     48.00 o 
   0  28   2       10.02        1.18     39.00 o 
   1  28   2       50.05       35.06     42.94 o 
   3  28   2       59.07      109.91     66.97 o 
  -3  29   2        9.58       14.97     56.34 o 
  -2  29   2       29.70       32.70     56.73 o 
  -1  29   2        1.47      -20.49     51.61 o 
 -13   1   3        0.57      -13.44     41.77 o 
 -12   1   3       29.84      -22.63     34.55 o 
 -11   1   3      453.24      438.49     57.25 o 
 -10   1   3       97.38      103.96     49.05 o 
  -9   1   3       99.56      111.95     29.82 o 
  -8   1   3      298.07      334.34     25.70 o 
  -7   1   3        1.68       18.66     12.19 o 
  -6   1   3     2109.01     2511.94    105.37 o 
  -5   1   3     7857.00     8405.49    377.75 o 
  -4   1   3     5039.82     5246.86    240.59 o 
  -3   1   3     2823.61     3252.78    216.48 o 
  -2   1   3    29024.48    33964.98   3720.89 o 
  -1   1   3    61499.95    70161.90  11574.92 o 
   0   1   3    14541.07    14536.44    365.03 o 
   1   1   3      165.76       92.56     17.74 o 
   2   1   3      399.63      352.46     14.89 o 
   3   1   3      374.47      457.86     19.20 o 
   4   1   3     2093.34     1803.50    104.97 o 
   5   1   3     2297.78     2218.36    187.59 o 
   6   1   3     1648.28     1488.53    131.30 o 
   7   1   3       30.47       84.05     22.97 o 
   8   1   3      233.98      259.20     45.53 o 
   9   1   3      395.18      431.13     56.69 o 
  10   1   3      217.17      232.82     57.92 o 
  11   1   3        2.69       -5.30     45.04 o 
 -13   2   3       14.31        7.63     44.99 o 
 -12   2   3       44.02       70.06     43.28 o 
 -11   2   3       67.93       44.45     37.77 o 
 -10   2   3      424.89      367.06     66.60 o 
  -9   2   3      363.52      355.52     39.29 o 
  -8   2   3     2492.92     2669.18    127.46 o 
  -7   2   3      546.98      606.09     31.04 o 
  -6   2   3      568.85      657.81     34.00 o 
  -5   2   3      949.00     1014.27     41.11 o 
  -4   2   3     7250.41     7937.85    429.16 o 
  -3   2   3       77.63      203.12     14.32 o 
  -2   2   3     2506.14     2938.28    259.85 o 
  -1   2   3    17839.68    23118.74   3226.92 o 
   0   2   3     7152.74     8213.74   1259.73 o 
   1   2   3      376.86      592.47     31.95 o 
   2   2   3     5621.18     5327.74    330.20 o 
   3   2   3    12312.47    11317.55    685.19 o 
   4   2   3     6638.75     7032.49    593.93 o 
   5   2   3      985.07      854.49     45.43 o 
   6   2   3      231.32      240.16     21.48 o 
   7   2   3      528.95      633.45     80.23 o 
   8   2   3      992.04     1213.24     84.31 o 
   9   2   3        0.71      -34.99     36.33 o 
  10   2   3       52.51       50.33     46.65 o 
  11   2   3       17.93        1.67     45.12 o 
 -13   3   3        0.63       16.81     42.70 o 
 -12   3   3       13.21       49.08     42.19 o 
 -11   3   3        0.06        5.29     35.73 o 
 -10   3   3       84.59       42.65     30.90 o 
  -9   3   3      292.49      284.05     36.93 o 
  -8   3   3       42.03       62.47     18.84 o 
  -7   3   3       93.13      125.98     18.31 o 
  -6   3   3      293.22      269.04     24.03 o 
  -5   3   3       86.06       75.68     10.71 o 
  -4   3   3     6177.98     5663.79    170.09 o 
  -3   3   3       93.06      182.06     38.62 o 
  -2   3   3     1424.39     1596.55    109.81 o 
  -1   3   3     8827.19    10626.43   1177.58 o 
   0   3   3    10643.42    12991.14   2684.86 o 
   1   3   3      452.18      372.45     29.17 o 
   2   3   3       68.75      103.56     24.15 o 
   3   3   3     1058.70     1409.93     81.77 o 
   4   3   3      862.14      800.61     26.70 o 
   5   3   3      132.40      103.05     14.28 o 
   6   3   3       11.65       19.81     17.74 o 
   7   3   3      290.98      246.49     29.93 o 
   8   3   3       27.77       16.12     33.42 o 
   9   3   3       84.80      119.05     44.70 o 
  10   3   3        0.02      -22.99     38.33 o 
  11   3   3        0.02       20.68     47.36 o 
 -13   4   3       17.13       35.58     42.05 o 
 -12   4   3       33.42      -16.20     35.67 o 
 -11   4   3      138.94      140.82     44.71 o 
 -10   4   3      149.07      163.37     36.87 o 
  -9   4   3       87.75      130.64     32.60 o 
  -8   4   3     2288.85     2405.57     92.57 o 
  -7   4   3     1612.74     1519.13     61.86 o 
  -6   4   3      292.02      259.50     27.78 o 
  -5   4   3     2644.23     3024.62     89.33 o 
  -4   4   3     1703.62     1846.58     59.81 o 
  -3   4   3     4639.62     4680.95    208.32 o 
  -2   4   3    14297.93    13832.66    721.26 o 
  -1   4   3      203.62      256.68     23.07 o 
   0   4   3       13.37       27.84     12.25 o 
   1   4   3      240.79      234.51     37.89 o 
   2   4   3    12710.40    11976.26    734.06 o 
   3   4   3     4581.49     4486.85    323.32 o 
   4   4   3      356.70      417.84     20.55 o 
   5   4   3      278.69      253.64     22.99 o 
   6   4   3     1361.54     1423.34    103.82 o 
   7   4   3       21.74       38.59     19.98 o 
   8   4   3       16.21       30.26     22.67 o 
   9   4   3       12.09      -22.49     34.72 o 
  10   4   3        6.42       35.51     42.62 o 
  11   4   3        1.06      -10.42     44.96 o 
 -13   5   3        0.19      -12.33     41.91 o 
 -12   5   3       16.68        1.87     37.71 o 
 -11   5   3      188.86      131.38     38.42 o 
 -10   5   3      969.55      955.71    159.25 o 
  -9   5   3      197.34      248.13     29.75 o 
  -8   5   3        0.76        6.44     18.35 o 
  -7   5   3      395.34      356.15     22.45 o 
  -6   5   3     5647.13     5753.70    172.28 o 
  -5   5   3     1341.32     1178.97     28.94 o 
  -4   5   3     2275.01     2391.89     60.67 o 
  -3   5   3     1049.51     1101.72     38.23 o 
  -2   5   3      741.62     1072.98     54.13 o 
  -1   5   3       20.32       62.20     12.45 o 
   0   5   3      277.90      226.33     23.65 o 
   1   5   3     7239.58     7393.31    736.77 o 
   2   5   3     1112.26     1373.46    103.19 o 
   3   5   3     3911.96     4137.81    282.78 o 
   4   5   3     1353.27     1206.59     61.13 o 
   5   5   3     1493.74     1598.60     94.88 o 
   6   5   3     1015.52      966.25    106.35 o 
   7   5   3      142.71      153.60     26.80 o 
   8   5   3       98.69       79.67     25.12 o 
   9   5   3       32.22       32.50     35.87 o 
  10   5   3      186.64      196.98     54.37 o 
  11   5   3       26.44      -33.21     39.00 o 
 -12   6   3        6.11      -15.09     34.83 o 
 -11   6   3        1.26      -30.87     30.30 o 
 -10   6   3        1.88       14.43     28.74 o 
  -9   6   3        3.24        6.39     21.49 o 
  -8   6   3      106.35      114.13     22.95 o 
  -7   6   3      206.80      219.38     27.35 o 
  -6   6   3     3145.41     3181.34    103.15 o 
  -5   6   3        8.14        2.08      7.79 o 
  -4   6   3     1939.60     1903.02     37.24 o 
  -3   6   3     2729.54     3067.63    122.76 o 
  -2   6   3     1154.82     1023.02     67.89 o 
  -1   6   3       80.66       73.91     10.80 o 
   0   6   3     2563.95     2727.94    218.01 o 
   1   6   3      635.52      483.34     37.23 o 
   2   6   3     1272.64     1718.63    236.40 o 
   3   6   3      480.14      517.88     26.38 o 
   4   6   3      205.92      164.58     25.79 o 
   5   6   3       83.50       90.55     21.53 o 
   6   6   3       35.74       29.64     17.34 o 
   7   6   3      124.39      145.69     26.37 o 
   8   6   3       11.89        2.55     21.30 o 
   9   6   3        5.55      -20.34     32.14 o 
  10   6   3        3.19      -36.33     37.00 o 
  11   6   3        2.14       42.27     49.00 o 
 -12   7   3       18.78       38.67     41.33 o 
 -11   7   3      118.67       78.16     50.76 o 
 -10   7   3      581.88      531.16    114.37 o 
  -9   7   3      927.44      839.62    113.21 o 
  -8   7   3      126.46      133.30     22.99 o 
  -7   7   3      392.32      410.95     30.13 o 
  -6   7   3     5320.25     5189.41    122.39 o 
  -5   7   3     1285.07     1389.18     33.08 o 
  -4   7   3      135.73      189.38     14.61 o 
  -3   7   3       27.05       17.59      7.09 o 
  -2   7   3      301.30      303.16     15.74 o 
  -1   7   3     1455.60     1327.07     65.90 o 
   0   7   3    22916.47    23366.42   1619.72 o 
   1   7   3      418.81      486.73     39.02 o 
   2   7   3      313.86      271.86     23.17 o 
   3   7   3      651.22      561.72     41.15 o 
   4   7   3     2645.01     2814.55    325.41 o 
   5   7   3      691.63      745.59     98.67 o 
   6   7   3       29.83       35.61     18.08 o 
   7   7   3      303.04      267.92     31.48 o 
   8   7   3      196.95      212.16     33.05 o 
   9   7   3       26.31       19.12     25.24 o 
  10   7   3       22.91       33.37     43.17 o 
  11   7   3       10.00      -11.58     44.43 o 
 -12   8   3       89.90       83.62     47.24 o 
 -11   8   3      130.98       77.16     37.60 o 
 -10   8   3        1.21      -15.63     28.07 o 
  -9   8   3       26.38        6.34     21.80 o 
  -8   8   3      810.32      849.45     40.50 o 
  -7   8   3     2614.20     2605.96    105.99 o 
  -6   8   3     3064.30     3069.84     83.82 o 
  -5   8   3     1212.15     1167.46     31.13 o 
  -4   8   3      698.67      626.10     22.20 o 
  -3   8   3     5123.23     4953.29    194.21 o 
  -2   8   3     6067.86     5753.27    374.40 o 
  -1   8   3      164.39      212.22     14.82 o 
   0   8   3      101.19       47.73     16.82 o 
   1   8   3       79.82       53.95      7.17 o 
   2   8   3      849.67      943.67     98.76 o 
   3   8   3     3523.72     3097.40    199.25 o 
   4   8   3     2603.90     2520.35    154.66 o 
   5   8   3       14.02       20.51     16.00 o 
   6   8   3      635.63      684.12     44.25 o 
   7   8   3      542.11      551.49     41.79 o 
   8   8   3      127.37      187.31     32.28 o 
   9   8   3       23.28        9.27     24.46 o 
  10   8   3        0.52       -7.38     39.55 o 
  11   8   3       11.61       29.67     48.33 o 
 -12   9   3        0.87       -8.98     34.73 o 
 -11   9   3       12.52        0.40     30.82 o 
 -10   9   3       32.56       32.23     26.07 o 
  -9   9   3      102.98      112.64     26.98 o 
  -8   9   3       69.29       68.17     22.18 o 
  -7   9   3       26.04       54.05     19.15 o 
  -6   9   3     1540.56     1609.09     57.89 o 
  -5   9   3     1844.29     1899.66     58.68 o 
  -4   9   3      144.76      261.55     43.56 o 
  -3   9   3     1436.45     1590.67     74.38 o 
  -2   9   3    13769.00    14523.29    769.46 o 
  -1   9   3    11696.18    12135.53    738.13 o 
   0   9   3       65.49       87.12     11.36 o 
   1   9   3       29.08       12.05      7.02 o 
   2   9   3      197.13      190.69     10.37 o 
   3   9   3     1738.04     2648.28    457.10 o 
   4   9   3       70.31       53.29     16.39 o 
   5   9   3       92.48      113.47     21.27 o 
   6   9   3       11.51       13.52     17.27 o 
   7   9   3        7.99       -5.46     18.18 o 
   8   9   3       49.43       49.07     27.00 o 
   9   9   3        9.21       -2.61     25.58 o 
  10   9   3        4.42       15.50     39.09 o 
 -12  10   3       32.66        0.84     34.78 o 
 -11  10   3       20.87      -28.99     38.76 o 
 -10  10   3       28.47       27.79     27.03 o 
  -9  10   3       14.07       12.81     22.64 o 
  -8  10   3     1034.01      946.16     43.68 o 
  -7  10   3      895.74      977.61     46.77 o 
  -6  10   3       82.91       79.37     21.78 o 
  -5  10   3      122.23      148.26     19.75 o 
  -4  10   3     2011.02     2016.88    115.31 o 
  -3  10   3     1526.76     1395.03     70.40 o 
  -2  10   3       13.05       16.40      9.84 o 
  -1  10   3      468.60      480.32     20.93 o 
   0  10   3       92.07       63.04     13.65 o 
   1  10   3      972.41     1196.46     98.20 o 
   2  10   3       78.53      119.28     21.15 o 
   3  10   3      240.05      182.71     20.25 o 
   4  10   3     1076.67     1012.05    111.98 o 
   5  10   3       92.71       82.58     20.22 o 
   6  10   3      559.42      498.35     52.28 o 
   7  10   3      515.85      535.41     45.40 o 
   8  10   3      178.08      186.00     42.33 o 
   9  10   3        4.18       11.84     25.52 o 
  10  10   3       43.12       55.47     32.50 o 
 -12  11   3       10.26       -9.51     38.48 o 
 -11  11   3       51.66       28.14     36.82 o 
 -10  11   3      193.23      147.89     33.24 o 
  -9  11   3      206.29      174.71     54.83 o 
  -8  11   3       15.13        1.96     24.96 o 
  -7  11   3      575.14      607.02     40.02 o 
  -6  11   3      340.43      413.49     48.62 o 
  -5  11   3     2187.84     2180.78     57.09 o 
  -4  11   3     3316.32     3158.44    156.05 o 
  -3  11   3      299.22      267.98     43.10 o 
  -2  11   3      100.64       77.79     11.48 o 
  -1  11   3     1587.22     1547.08     72.44 o 
   0  11   3     6075.97     6266.30    384.05 o 
   1  11   3     1480.21     1614.80    122.03 o 
   2  11   3      287.36      426.00     46.65 o 
   3  11   3       76.34       82.89     16.63 o 
   4  11   3     3662.25     3625.59    187.76 o 
   5  11   3     2483.14     2522.48    133.99 o 
   6  11   3      300.53      273.43     30.51 o 
   7  11   3      147.36      139.03     28.02 o 
   8  11   3      155.24      156.25     32.39 o 
   9  11   3      199.00      172.51     36.02 o 
  10  11   3       38.60       33.25     31.26 o 
 -12  12   3       79.40       56.34     59.07 o 
 -11  12   3        6.84      -41.03     50.23 o 
 -10  12   3       34.56       22.95     33.53 o 
  -9  12   3        2.74      -31.00     25.95 o 
  -8  12   3       29.30       19.36     26.89 o 
  -7  12   3       43.55       34.86     24.10 o 
  -6  12   3       32.91       39.29     20.13 o 
  -5  12   3        4.50       10.09     16.69 o 
  -4  12   3      177.12      167.75     24.19 o 
  -3  12   3      546.51      475.46     24.69 o 
  -2  12   3      477.71      387.31     27.46 o 
  -1  12   3     2187.29     2094.82    125.78 o 
   0  12   3      112.11      104.30     14.50 o 
   1  12   3     1740.29     1728.45     73.52 o 
   2  12   3        3.41       27.69     13.03 o 
   3  12   3      726.84      734.52     47.87 o 
   4  12   3      611.70      591.58     35.96 o 
   5  12   3        2.43        2.92     15.51 o 
   6  12   3      182.02      171.29     28.11 o 
   7  12   3       44.06       50.37     24.35 o 
   8  12   3        5.40       10.49     24.75 o 
   9  12   3       29.94       22.77     27.23 o 
  10  12   3        7.30       14.02     37.57 o 
 -11  13   3        0.47      -16.46     53.18 o 
 -10  13   3       83.60       69.09     37.46 o 
  -9  13   3       54.53       46.03     31.32 o 
  -8  13   3       89.26       30.53     26.53 o 
  -7  13   3       14.88       15.86     23.76 o 
  -6  13   3      376.73      440.13     76.63 o 
  -5  13   3      523.41      501.13     72.71 o 
  -4  13   3      552.17      451.09     22.58 o 
  -3  13   3      207.68      186.02     31.81 o 
  -2  13   3     1955.70     2044.31    118.84 o 
  -1  13   3     3377.66     3288.63    202.03 o 
   0  13   3     1603.00     1550.82     84.72 o 
   1  13   3     1333.80     1293.98     86.89 o 
   2  13   3       45.27       48.19     15.01 o 
   3  13   3      969.52      972.05     61.85 o 
   4  13   3      154.63      185.61     31.17 o 
   5  13   3      130.97      136.77     23.17 o 
   6  13   3      563.17      543.36     41.39 o 
   7  13   3        9.24        9.75     21.28 o 
   8  13   3       89.65       81.35     28.34 o 
   9  13   3       34.38       48.59     28.73 o 
  10  13   3       11.13        7.19     30.66 o 
 -11  14   3       24.57      -15.89     56.70 o 
 -10  14   3        7.81        1.91     34.22 o 
  -9  14   3       78.08       41.16     44.90 o 
  -8  14   3      105.67       45.55     28.46 o 
  -7  14   3      421.07      497.64     43.16 o 
  -6  14   3      928.36      994.03     61.17 o 
  -5  14   3       16.00        7.21     17.35 o 
  -4  14   3      711.14      766.20     37.32 o 
  -3  14   3     1736.75     1554.51    100.65 o 
  -2  14   3     5090.60     5056.18    325.20 o 
  -1  14   3     2034.68     2092.85    139.77 o 
   0  14   3       59.90       48.78     13.00 o 
   1  14   3     2140.24     2228.43    152.11 o 
   2  14   3     3599.63     3747.30    393.90 o 
   3  14   3      826.23      828.29     51.65 o 
   4  14   3      379.19      303.14     38.84 o 
   5  14   3       72.79       99.60     22.34 o 
   6  14   3      191.17      172.22     28.47 o 
   7  14   3      335.46      294.98     36.99 o 
   8  14   3      133.76      114.31     31.68 o 
   9  14   3       34.20       33.92     29.49 o 
 -11  15   3       77.57       19.26     87.46 o 
 -10  15   3       56.00        7.44     49.56 o 
  -9  15   3      146.73       61.09     48.73 o 
  -8  15   3        1.41        0.62     26.69 o 
  -7  15   3      111.34      107.03     30.74 o 
  -6  15   3      248.42      312.28     35.49 o 
  -5  15   3      616.98      565.61     51.97 o 
  -4  15   3       54.52       50.30     19.06 o 
  -3  15   3      178.66      248.14     36.22 o 
  -2  15   3        5.55       10.30     12.34 o 
  -1  15   3     2321.40     2213.50    145.79 o 
   0  15   3     1427.38     1638.37     79.27 o 
   1  15   3      405.51      362.92     27.72 o 
   2  15   3      163.80      147.61     27.85 o 
   3  15   3       88.63       89.10     26.59 o 
   4  15   3     1125.59      986.80     61.52 o 
   5  15   3      582.21      569.75     51.58 o 
   6  15   3        0.79       -2.15     22.23 o 
   7  15   3       23.75       26.26     24.77 o 
   8  15   3       78.88      118.79     32.43 o 
   9  15   3       99.07       72.35     29.55 o 
 -11  16   3        0.07      -57.12     68.15 o 
 -10  16   3        1.00        2.25     51.95 o 
  -9  16   3        7.16        6.11     43.89 o 
  -8  16   3       86.18       33.12     43.12 o 
  -7  16   3       99.63       77.21     47.27 o 
  -6  16   3       61.63       49.22     39.40 o 
  -5  16   3      359.17      378.79     52.59 o 
  -4  16   3     1618.24     1553.61     53.39 o 
  -3  16   3      623.74      603.63     34.40 o 
  -2  16   3      410.46      496.13     41.32 o 
  -1  16   3        1.17       -1.98     10.11 o 
   0  16   3      417.64      403.86     32.41 o 
   1  16   3     1478.33     1370.37     75.35 o 
   2  16   3      808.80      767.12     50.94 o 
   3  16   3       10.81       15.31     22.24 o 
   4  16   3       23.35       29.00     23.54 o 
   5  16   3       15.01       13.43     28.36 o 
   6  16   3        2.29       10.05     24.77 o 
   7  16   3       27.31        4.36     27.41 o 
   8  16   3       21.36        7.51     31.91 o 
   9  16   3        0.99      -14.14     25.41 o 
 -10  17   3       63.83       23.63     74.85 o 
  -9  17   3       81.56       52.34     52.34 o 
  -8  17   3       88.73       15.11     45.18 o 
  -7  17   3       14.92      -11.77     37.31 o 
  -6  17   3      855.19      909.80    135.32 o 
  -5  17   3     1429.79     1449.93     74.65 o 
  -4  17   3     1049.76     1130.49     67.37 o 
  -3  17   3      562.36      575.49     48.86 o 
  -2  17   3     1563.58     1649.84     67.40 o 
  -1  17   3     1869.60     1925.24    140.62 o 
   0  17   3       49.67       57.72     16.20 o 
   1  17   3      544.35      568.03     63.71 o 
   2  17   3      197.15      180.98     32.45 o 
   3  17   3      413.19      435.75     67.17 o 
   4  17   3      151.67      133.86     32.38 o 
   5  17   3      209.20      213.17     39.13 o 
   6  17   3      233.46      217.55     41.16 o 
   7  17   3       27.80       21.50     31.41 o 
   8  17   3       25.41       21.04     38.61 o 
   9  17   3       86.64      106.95     48.48 o 
 -10  18   3       17.61      -26.46     52.61 o 
  -9  18   3       69.70        9.06     50.79 o 
  -8  18   3        1.14      -16.88     43.33 o 
  -7  18   3      177.66      156.78     51.07 o 
  -6  18   3      156.49      177.35     49.03 o 
  -5  18   3      115.29      190.64     63.43 o 
  -4  18   3      154.21      174.69     41.40 o 
  -3  18   3      837.25     1010.27     60.73 o 
  -2  18   3     1881.96     2108.29    157.05 o 
  -1  18   3       30.99       40.52     15.98 o 
   0  18   3      243.70      258.07     44.95 o 
   1  18   3      156.01      141.96     22.57 o 
   2  18   3      391.91      344.58     40.37 o 
   3  18   3        3.63        1.13     21.03 o 
   4  18   3      109.51       61.34     29.47 o 
   5  18   3       31.10       19.32     27.26 o 
   6  18   3        2.41       18.11     26.70 o 
   7  18   3       40.31       34.66     32.54 o 
   8  18   3        9.98       19.04     36.61 o 
 -10  19   3        1.18      -11.03     66.58 o 
  -9  19   3       17.50      -33.77     47.03 o 
  -8  19   3       79.99       53.45     50.14 o 
  -7  19   3        0.92       -9.05     40.66 o 
  -6  19   3       78.45       93.27     47.37 o 
  -5  19   3      177.67      328.65     98.88 o 
  -4  19   3      341.99      551.42    195.99 o 
  -3  19   3       48.80       23.22     31.61 o 
  -2  19   3      373.15      449.66    188.31 o 
  -1  19   3      118.77      140.15     21.87 o 
   0  19   3       17.50        4.33     16.67 o 
   1  19   3      140.63      141.62     24.47 o 
   2  19   3       23.40       12.95     22.92 o 
   3  19   3      246.17      169.31     34.53 o 
   4  19   3       16.69       10.48     25.12 o 
   5  19   3       18.64       -2.39     26.45 o 
   6  19   3       85.79       58.23     42.94 o 
   7  19   3      104.18      109.13     38.43 o 
   8  19   3       26.61       34.78     35.61 o 
  -9  20   3       39.81       25.82     54.06 o 
  -8  20   3      103.47       57.91     71.31 o 
  -7  20   3      217.32      227.06     66.38 o 
  -6  20   3      332.44      332.88     61.77 o 
  -5  20   3      143.25      179.97     62.24 o 
  -4  20   3      348.77      438.90    144.78 o 
  -3  20   3     1401.74     1693.19    100.66 o 
  -2  20   3      463.43      612.65     51.05 o 
  -1  20   3      522.85      548.32     38.76 o 
   0  20   3       70.86       74.09     21.09 o 
   1  20   3      843.45      867.24     46.36 o 
   2  20   3       49.53       61.66     28.96 o 
   3  20   3      202.04      210.77     50.03 o 
   4  20   3       44.26       34.99     28.47 o 
   5  20   3        8.42       -6.43     25.90 o 
   6  20   3       33.84       59.09     47.67 o 
   7  20   3      112.15      103.09     40.11 o 
   8  20   3      131.03      109.13     64.61 o 
  -9  21   3       47.40       15.76     66.97 o 
  -8  21   3        2.18      -31.24     48.32 o 
  -7  21   3      198.69      170.48     59.05 o 
  -6  21   3      124.29      138.51     49.30 o 
  -5  21   3      109.16      135.37     47.11 o 
  -4  21   3       55.73       98.04     75.64 o 
  -3  21   3       62.27       85.98     38.30 o 
  -2  21   3        4.28        1.53     19.90 o 
  -1  21   3       18.60       24.60     19.09 o 
   0  21   3      861.30      885.03     66.63 o 
   1  21   3      467.24      434.07     46.10 o 
   2  21   3      111.71       86.57     31.46 o 
   3  21   3      184.06      160.45     35.89 o 
   4  21   3      205.88      206.62     40.38 o 
   5  21   3      103.23       87.47     36.26 o 
   6  21   3        2.46       23.71     31.98 o 
   7  21   3        0.02      -18.83     31.70 o 
  -9  22   3        0.67      -14.58     68.55 o 
  -8  22   3        0.40      -49.49     44.81 o 
  -7  22   3       37.40       -7.25     49.44 o 
  -6  22   3      113.15       62.26     57.12 o 
  -5  22   3        0.68      -16.48     34.35 o 
  -4  22   3       33.36       48.83     37.40 o 
  -3  22   3        8.36       -7.43     31.16 o 
  -2  22   3       29.22       38.59     25.71 o 
  -1  22   3        0.44      -15.83     22.65 o 
   0  22   3      121.39      118.82     25.56 o 
   1  22   3       11.38       12.75     24.87 o 
   2  22   3       34.90       14.11     26.69 o 
   3  22   3        0.44       11.34     26.11 o 
   4  22   3       48.27       29.32     30.47 o 
   5  22   3       11.88       10.30     34.47 o 
   6  22   3       33.79       66.12     37.67 o 
   7  22   3       44.19       84.70     58.70 o 
  -8  23   3       32.49      -26.88     53.00 o 
  -7  23   3       22.80       40.51     52.70 o 
  -6  23   3      149.11      119.72     54.06 o 
  -5  23   3      244.17      238.03     57.55 o 
  -4  23   3       61.23       91.23     43.17 o 
  -3  23   3        7.49      -16.76     33.40 o 
  -2  23   3        4.50       -3.44     24.78 o 
  -1  23   3      174.68      218.45     38.87 o 
   0  23   3      754.87      974.08    157.98 o 
   1  23   3      552.72      410.11     66.97 o 
   2  23   3       14.43       -2.87     24.21 o 
   3  23   3       96.41      110.62     36.13 o 
   4  23   3      289.74      331.03     49.14 o 
   5  23   3      258.00      267.19     50.29 o 
   6  23   3       40.34       67.49     39.37 o 
  -7  24   3       43.60        9.76     51.21 o 
  -6  24   3        4.08       29.67     46.77 o 
  -5  24   3        0.15      -40.23     36.47 o 
  -4  24   3       93.67       23.06     42.25 o 
  -3  24   3      101.89      158.55     49.78 o 
  -2  24   3       63.76       68.49     32.18 o 
  -1  24   3      113.41      129.77     34.77 o 
   0  24   3       10.24       19.32     21.33 o 
   1  24   3       59.21       76.02     31.44 o 
   2  24   3      316.97      324.41     46.20 o 
   3  24   3      484.98      566.85     60.29 o 
   4  24   3       80.92      146.29     41.79 o 
   5  24   3       14.63       25.09     35.61 o 
   6  24   3       17.13       18.91     48.85 o 
  -7  25   3        0.02       22.66     54.68 o 
  -6  25   3        0.99      -23.21     43.49 o 
  -5  25   3       12.24      -35.25     43.09 o 
  -4  25   3        0.31       -3.04     43.93 o 
  -3  25   3       66.43       86.28     56.34 o 
  -2  25   3        1.64        2.64     27.80 o 
  -1  25   3        0.12      -10.26     24.05 o 
   0  25   3       47.70       27.58     36.24 o 
   1  25   3        0.01       -2.96     27.02 o 
   2  25   3        0.00       11.36     27.97 o 
   3  25   3        5.59       41.24     32.80 o 
   4  25   3        0.59      -16.19     29.38 o 
   5  25   3        0.06       12.64     33.37 o 
  -6  26   3        0.41      -15.34     43.58 o 
  -5  26   3       79.52       27.47     49.42 o 
  -4  26   3       70.24       88.22     78.59 o 
  -3  26   3      204.53      199.39     44.27 o 
  -2  26   3      280.21      292.69     47.60 o 
  -1  26   3        4.78       20.28     28.83 o 
   0  26   3       30.15       36.64     39.79 o 
   1  26   3       61.06       75.25     43.73 o 
   2  26   3      224.09      256.99     46.20 o 
   3  26   3      111.13      125.63     41.84 o 
   4  26   3        2.07       13.82     34.54 o 
  -5  27   3       92.88       68.95     53.11 o 
  -4  27   3        8.49      -42.94     50.03 o 
  -3  27   3       39.01       52.09     36.06 o 
  -2  27   3        0.65       -5.57     28.49 o 
  -1  27   3       82.10       86.45     36.83 o 
   0  27   3       86.70       81.55     46.88 o 
   1  27   3      113.44      160.73     55.55 o 
   2  27   3       26.36       20.68     35.22 o 
   3  27   3       14.48       41.52     37.81 o 
  -4  28   3        0.55       -4.33     57.91 o 
  -3  28   3       14.52        0.55     31.60 o 
  -2  28   3        2.03        0.89     30.38 o 
  -1  28   3        8.70       28.36     43.33 o 
   0  28   3       26.85       33.88     42.94 o 
   1  28   3       33.37        9.85     41.37 o 
   2  28   3        1.42        2.21     33.31 o 
  -2  29   3        9.21       48.51     34.90 o 
  -1  29   3       93.35       29.15     44.12 o 
   0  29   3      208.95      175.70     59.49 o 
   1  29   3       62.04       61.06     50.43 o 
 -13   0   4      101.36      128.43     72.09 o 
 -12   0   4       27.64       13.79     52.79 o 
 -11   0   4      100.95       59.09     53.18 o 
 -10   0   4        2.65       -7.09     40.97 o 
  -9   0   4     2079.83     1902.66    312.21 o 
  -8   0   4      557.66      605.80     96.45 o 
  -7   0   4     1718.83     1620.13    176.84 o 
  -6   0   4        0.20       15.51     12.49 o 
  -5   0   4     4024.44     4956.20    587.00 o 
  -4   0   4     2635.60     2239.94    266.29 o 
  -3   0   4     4711.80     6057.24   1137.74 o 
  -2   0   4     3153.74     5849.08   1522.83 o 
  -1   0   4       74.66      113.41     11.06 o 
   0   0   4     4755.73     5005.82    112.67 o 
   1   0   4     1680.42     1277.02     36.90 o 
   2   0   4    12709.24    12569.67    899.40 o 
   3   0   4    10182.00     9412.71   1264.00 o 
   4   0   4      523.39      477.49     55.35 o 
   5   0   4     1077.02     1134.52    152.66 o 
   6   0   4      780.35      729.27     47.60 o 
   7   0   4      961.18      942.34     91.00 o 
   8   0   4       20.24       14.97     52.79 o 
   9   0   4        0.27       13.39     57.91 o 
  10   0   4       54.21       80.37     72.09 o 
  11   0   4       66.20       85.49     73.28 o 
 -13   1   4        4.49      -11.45     40.75 o 
 -12   1   4        6.76       14.74     36.45 o 
 -11   1   4      138.38      105.13     41.63 o 
 -10   1   4       32.79       15.30     27.03 o 
  -9   1   4      192.51      227.20     31.45 o 
  -8   1   4      154.06      128.28     21.47 o 
  -7   1   4      142.02      144.35     14.34 o 
  -6   1   4     5952.70     6864.61    433.96 o 
  -5   1   4     4475.80     5472.61    369.44 o 
  -4   1   4       14.46       13.76      6.98 o 
  -3   1   4       38.23       56.49      8.36 o 
  -2   1   4     2616.86     3660.14    587.94 o 
  -1   1   4     3898.07     3934.95    129.59 o 
   0   1   4     2725.24     2880.14     51.86 o 
   1   1   4     1816.35     1701.51     47.59 o 
   2   1   4       85.63      127.19     11.60 o 
   3   1   4     5600.48     5537.88    207.21 o 
   4   1   4      623.17      688.63     54.53 o 
   5   1   4     1579.77     1604.93    160.47 o 
   6   1   4      373.39      328.10     37.19 o 
   7   1   4      293.14      313.39     44.96 o 
   8   1   4      420.00      520.81     58.63 o 
   9   1   4      118.00      141.96     48.82 o 
  10   1   4       29.56       40.62     46.68 o 
  11   1   4        3.48       11.87     50.31 o 
 -13   2   4       40.60       51.21     44.12 o 
 -12   2   4       54.98       39.93     40.29 o 
 -11   2   4       25.78       38.86     35.82 o 
 -10   2   4       22.78      -11.58     24.73 o 
  -9   2   4       90.55      102.10     29.21 o 
  -8   2   4      165.79      194.72     25.13 o 
  -7   2   4      428.89      512.72     32.31 o 
  -6   2   4     1617.88     1788.86     96.34 o 
  -5   2   4     1411.87     2058.07    133.71 o 
  -4   2   4       11.68       18.66      7.45 o 
  -3   2   4      341.89      359.25     27.68 o 
  -2   2   4    11212.60    14114.02   1880.20 o 
  -1   2   4    10721.98    12042.24   1578.18 o 
   0   2   4        2.63        3.25      4.98 o 
   1   2   4     2280.49     1925.94    120.69 o 
   2   2   4     1166.64     1198.48     71.27 o 
   3   2   4       79.09       84.89     12.02 o 
   4   2   4      107.99      114.79     14.19 o 
   5   2   4      329.08      330.56     22.90 o 
   6   2   4      820.12      868.54    100.50 o 
   7   2   4        8.20        2.85     18.95 o 
   8   2   4       45.93       37.82     35.38 o 
   9   2   4        0.22        6.83     37.57 o 
  10   2   4        0.13        3.60     45.81 o 
  11   2   4        0.13      -26.87     48.67 o 
 -13   3   4       80.32      118.65     48.32 o 
 -12   3   4      102.52       66.66     65.00 o 
 -11   3   4      452.53      437.56     55.12 o 
 -10   3   4      105.65       76.69     31.09 o 
  -9   3   4       65.20       60.66     26.74 o 
  -8   3   4       34.85       21.34     17.22 o 
  -7   3   4     3347.68     3713.19    236.57 o 
  -6   3   4     3682.75     4091.15    241.80 o 
  -5   3   4     5573.34     6118.92    232.32 o 
  -4   3   4        4.98       17.36      9.92 o 
  -3   3   4    10912.75    12500.44   1017.86 o 
  -2   3   4    36277.87    41697.80   4427.87 o 
  -1   3   4      315.93      301.97     28.26 o 
   0   3   4      284.66      350.71     65.02 o 
   1   3   4     1389.91     1375.77     87.48 o 
   2   3   4     2301.29     2072.30    114.10 o 
   3   3   4     1925.04     2072.30    150.97 o 
   4   3   4     2762.11     2386.36    225.97 o 
   5   3   4     1638.74     1723.37    125.15 o 
   6   3   4      123.55      107.72     22.39 o 
   7   3   4      177.44      191.19     40.83 o 
   8   3   4      373.54      441.15     55.27 o 
   9   3   4      257.54      379.61     59.24 o 
  10   3   4      105.08      166.86     56.26 o 
 -13   4   4       22.65       59.92     44.52 o 
 -12   4   4        7.55       31.06     38.29 o 
 -11   4   4        9.72       -2.59     30.90 o 
 -10   4   4        1.08       12.91     25.19 o 
  -9   4   4       45.59       67.59     23.30 o 
  -8   4   4      111.51      140.36     22.89 o 
  -7   4   4      857.94      823.36     34.94 o 
  -6   4   4     2136.42     2232.29     70.85 o 
  -5   4   4      800.05      750.68     32.98 o 
  -4   4   4     8253.06     8223.08    399.01 o 
  -3   4   4      540.45      687.08     45.60 o 
  -2   4   4    12353.59    13096.18   1157.44 o 
  -1   4   4    10384.79    12292.80   1324.91 o 
   0   4   4      316.48      280.27     21.37 o 
   1   4   4      720.47      520.86     36.75 o 
   2   4   4      906.90      842.70     51.70 o 
   3   4   4      900.31      798.94     63.23 o 
   4   4   4        0.42        3.26      9.69 o 
   5   4   4      594.31      699.46     56.69 o 
   6   4   4       51.55       58.37     20.09 o 
   7   4   4      228.78      285.46     33.58 o 
   8   4   4       26.40       37.86     36.73 o 
   9   4   4        7.17       14.86     37.90 o 
  10   4   4        5.55      -23.70     40.94 o 
 -13   5   4        7.94       25.19     41.03 o 
 -12   5   4        5.01      -35.56     35.54 o 
 -11   5   4        5.17       20.91     31.84 o 
 -10   5   4      109.36      112.24     32.68 o 
  -9   5   4      169.68      158.51     26.89 o 
  -8   5   4        1.82        6.71     18.42 o 
  -7   5   4      171.54      159.69     16.34 o 
  -6   5   4       17.23        8.54     12.46 o 
  -5   5   4     2851.88     2977.11    176.50 o 
  -4   5   4     1164.19     1077.78     57.90 o 
  -3   5   4     1017.57      922.22     39.80 o 
  -2   5   4     2360.06     2405.59    126.22 o 
  -1   5   4     1798.68     1686.78    117.31 o 
   0   5   4      692.88      838.48     99.78 o 
   1   5   4      699.69      744.36     97.76 o 
   2   5   4      932.01     1031.14     87.27 o 
   3   5   4      589.54      569.97     45.26 o 
   4   5   4     1852.57     1647.55    105.48 o 
   5   5   4        5.94       -3.29     14.63 o 
   6   5   4        0.15        6.72     16.64 o 
   7   5   4        1.91        0.39     20.43 o 
   8   5   4      112.06       77.42     30.04 o 
   9   5   4       16.34       27.72     40.67 o 
  10   5   4        0.94       16.33     43.45 o 
 -13   6   4       38.45       34.40     41.56 o 
 -12   6   4        9.57       32.93     39.20 o 
 -11   6   4        0.27       -2.22     28.54 o 
 -10   6   4       67.09       76.39     31.17 o 
  -9   6   4      645.07      565.28     39.52 o 
  -8   6   4     2953.98     2858.76    132.89 o 
  -7   6   4     1357.06     1403.31     65.54 o 
  -6   6   4        2.66      -13.64     13.91 o 
  -5   6   4     1954.21     2243.15     90.87 o 
  -4   6   4     9004.42    10042.59    448.04 o 
  -3   6   4     7015.20     7685.28    416.06 o 
  -2   6   4      144.19      247.62     39.23 o 
  -1   6   4      210.72      252.89     25.58 o 
   0   6   4      468.94      525.09     42.97 o 
   1   6   4     5246.04     6112.25    668.56 o 
   2   6   4      542.96      635.58     59.29 o 
   3   6   4      753.72      705.32     48.38 o 
   4   6   4      378.71      421.65     32.81 o 
   5   6   4     1275.19     1377.44    124.19 o 
   6   6   4      625.65      662.41     52.69 o 
   7   6   4        3.09       -0.91     20.92 o 
   8   6   4       15.99       23.89     23.78 o 
   9   6   4        7.40       25.97     40.38 o 
  10   6   4       24.19      -58.04     40.51 o 
 -13   7   4       10.40       -4.56     41.20 o 
 -12   7   4      195.46      139.49     41.35 o 
 -11   7   4      178.39      147.64     40.12 o 
 -10   7   4       25.77        4.99     27.79 o 
  -9   7   4       12.83       14.05     21.16 o 
  -8   7   4      149.71      174.26     25.73 o 
  -7   7   4     1248.99     1286.06     64.03 o 
  -6   7   4     5448.23     5838.66    213.80 o 
  -5   7   4     3280.66     3474.48    150.06 o 
  -4   7   4     3043.18     3089.11    138.50 o 
  -3   7   4     2713.51     2839.11    132.20 o 
  -2   7   4     9567.89     9628.20    501.30 o 
  -1   7   4     5154.48     5039.59    362.16 o 
   0   7   4     3632.11     3908.46    498.55 o 
   1   7   4      103.28      143.68     22.50 o 
   2   7   4     1741.84     1929.71    258.98 o 
   3   7   4      421.59      423.35     39.29 o 
   4   7   4      777.11      740.37     66.15 o 
   5   7   4      782.39      833.69     78.30 o 
   6   7   4       15.47       24.88     19.22 o 
   7   7   4       95.45       96.15     25.97 o 
   8   7   4       72.91       63.99     27.22 o 
   9   7   4      141.61       94.15     61.85 o 
  10   7   4       11.62       16.29     43.45 o 
 -12   8   4        0.40       -4.16     32.75 o 
 -11   8   4       25.78       16.78     32.66 o 
 -10   8   4        2.94      -11.57     22.60 o 
  -9   8   4      237.14      238.36     30.68 o 
  -8   8   4      231.65      215.18     26.84 o 
  -7   8   4      298.62      319.28     34.87 o 
  -6   8   4      109.89      120.70     27.98 o 
  -5   8   4     1808.27     1928.46     65.60 o 
  -4   8   4      107.26      122.85     13.34 o 
  -3   8   4      121.21      130.41     11.86 o 
  -2   8   4     1010.51     1066.36     66.53 o 
  -1   8   4     1478.83     1534.85     88.13 o 
   0   8   4      223.88      307.68     25.99 o 
   1   8   4      326.09      355.62     28.23 o 
   2   8   4      564.35      599.04     71.34 o 
   3   8   4      500.34      499.55     28.89 o 
   4   8   4        2.51       -1.75     13.34 o 
   5   8   4       15.53        7.16     15.22 o 
   6   8   4      278.93      257.83     30.14 o 
   7   8   4       37.53       44.30     22.30 o 
   8   8   4       23.97        2.86     23.40 o 
   9   8   4        0.46       14.90     26.78 o 
  10   8   4        9.66       11.83     41.78 o 
 -12   9   4       88.10       30.48     42.77 o 
 -11   9   4      158.61      105.49     40.88 o 
 -10   9   4      250.69      225.15     34.13 o 
  -9   9   4       63.83       46.68     23.04 o 
  -8   9   4      229.56      298.26     36.61 o 
  -7   9   4      956.27      942.79     50.50 o 
  -6   9   4     4470.80     4490.11    144.42 o 
  -5   9   4     4065.51     4176.31    106.95 o 
  -4   9   4      112.38      102.25     12.86 o 
  -3   9   4       43.37       42.54     11.54 o 
  -2   9   4     6020.78     6372.20    405.03 o 
  -1   9   4    15033.08    14649.94    831.32 o 
   0   9   4       70.94      112.97     23.82 o 
   1   9   4      137.64      114.82     11.37 o 
   2   9   4      555.30      871.34    105.83 o 
   3   9   4     2627.78     2566.48    175.84 o 
   4   9   4     1784.47     1843.88    167.55 o 
   5   9   4      439.56      398.96     48.07 o 
   6   9   4      203.96      195.00     33.33 o 
   7   9   4       32.33       44.55     23.56 o 
   8   9   4      581.28      600.79     74.10 o 
   9   9   4      223.20      204.83     37.81 o 
  10   9   4        9.86       28.56     43.18 o 
 -12  10   4       11.82        5.17     36.42 o 
 -11  10   4        0.19        4.17     30.29 o 
 -10  10   4        3.54        1.54     23.83 o 
  -9  10   4       43.58       38.66     28.88 o 
  -8  10   4      578.74      481.63     66.06 o 
  -7  10   4       89.70      120.61     26.36 o 
  -6  10   4       89.21      112.05     23.14 o 
  -5  10   4      174.74      243.87     41.96 o 
  -4  10   4     1297.27     1423.69     56.14 o 
  -3  10   4     2257.49     2571.10     82.97 o 
  -2  10   4      606.93      455.46     50.32 o 
  -1  10   4     3435.92     3245.15    157.20 o 
   0  10   4     2326.96     2413.46    175.14 o 
   1  10   4      285.33      324.32     21.15 o 
   2  10   4      297.12      381.37     36.80 o 
   3  10   4      287.68      316.57     34.23 o 
   4  10   4       21.05        7.79     14.76 o 
   5  10   4        2.10        4.31     14.95 o 
   6  10   4      126.21      177.54     28.65 o 
   7  10   4      319.52      388.49     39.36 o 
   8  10   4      133.01      126.62     30.45 o 
   9  10   4        0.28       -8.12     25.97 o 
  10  10   4       34.46       18.45     44.27 o 
 -12  11   4        0.10      -54.37     96.52 o 
 -11  11   4        8.56       22.09     48.67 o 
 -10  11   4       37.47       15.47     32.03 o 
  -9  11   4        1.44      -25.24     27.09 o 
  -8  11   4        0.15       12.89     26.59 o 
  -7  11   4       51.54       38.39     22.84 o 
  -6  11   4       17.54      -13.44     17.56 o 
  -5  11   4       24.69       24.57     11.19 o 
  -4  11   4       74.66      108.70     16.32 o 
  -3  11   4     1528.08     1451.02     99.71 o 
  -2  11   4      247.19      285.67     17.23 o 
  -1  11   4      127.39      158.16     17.59 o 
   0  11   4      133.22      186.10     26.38 o 
   1  11   4       27.61       15.35      8.97 o 
   2  11   4      167.28      245.02     39.06 o 
   3  11   4      366.02      418.66     29.31 o 
   4  11   4      298.66      298.59     28.29 o 
   5  11   4       21.65       21.56     16.38 o 
   6  11   4      151.11      135.75     26.36 o 
   7  11   4       38.20       25.12     22.11 o 
   8  11   4       48.83       76.56     29.25 o 
   9  11   4       27.20       40.17     30.11 o 
  10  11   4        3.27       -0.42     39.97 o 
 -12  12   4       12.85      -96.52     88.64 o 
 -11  12   4        8.82      -44.23     47.24 o 
 -10  12   4        1.67      -11.60     31.81 o 
  -9  12   4      142.72      129.66     49.67 o 
  -8  12   4      367.06      368.68     59.97 o 
  -7  12   4      389.87      368.85     37.19 o 
  -6  12   4       14.78       18.36     20.48 o 
  -5  12   4      393.49      364.61     31.34 o 
  -4  12   4     1557.87     1567.46     75.71 o 
  -3  12   4     3424.34     3451.61    186.63 o 
  -2  12   4     1398.38     1285.28     82.96 o 
  -1  12   4      195.61      178.59     13.89 o 
   0  12   4     1350.69     1355.73    109.40 o 
   1  12   4     1897.03     1913.31    139.99 o 
   2  12   4     2405.13     2840.38    481.73 o 
   3  12   4      551.66      532.89     33.06 o 
   4  12   4       23.92       49.54     18.21 o 
   5  12   4      433.57      455.53     36.42 o 
   6  12   4      700.73      757.92     47.28 o 
   7  12   4      411.23      393.33     42.86 o 
   8  12   4       51.86       27.60     26.41 o 
   9  12   4        7.88       28.50     29.57 o 
 -11  13   4      110.89       59.56     55.29 o 
 -10  13   4      427.91      309.25    227.71 o 
  -9  13   4        4.40      -38.12     39.93 o 
  -8  13   4      298.44      308.82     80.96 o 
  -7  13   4      332.42      398.11     39.17 o 
  -6  13   4      999.34     1049.96     46.78 o 
  -5  13   4       81.03       79.87     20.15 o 
  -4  13   4      263.35      335.79     66.06 o 
  -3  13   4       85.49      121.71     29.62 o 
  -2  13   4      408.40      357.52     24.11 o 
  -1  13   4     2698.17     2588.99    159.11 o 
   0  13   4     1091.54     1008.97     77.28 o 
   1  13   4       23.59       23.57     12.93 o 
   2  13   4        6.78       -0.16     14.71 o 
   3  13   4     1261.54     1209.36     79.97 o 
   4  13   4     1810.51     1775.24     85.82 o 
   5  13   4      543.02      561.21     40.06 o 
   6  13   4       89.72       77.44     24.72 o 
   7  13   4       81.34       84.13     27.79 o 
   8  13   4       92.68      112.85     32.49 o 
   9  13   4       94.63      115.32     35.97 o 
 -11  14   4       11.29       12.07     54.59 o 
 -10  14   4        1.10       -3.74     49.32 o 
  -9  14   4        0.40       14.23     41.33 o 
  -8  14   4        2.96      -26.95     36.94 o 
  -7  14   4        0.01        2.50     34.97 o 
  -6  14   4       21.35       -3.57     29.93 o 
  -5  14   4       30.14       45.20     30.54 o 
  -4  14   4      130.94      118.91     20.91 o 
  -3  14   4      126.90      182.81     35.48 o 
  -2  14   4      788.79      947.97     71.10 o 
  -1  14   4        6.37       -3.46     11.83 o 
   0  14   4      198.80      198.64     20.39 o 
   1  14   4      855.03      912.44    112.64 o 
   2  14   4      146.75      145.92     28.40 o 
   3  14   4        1.71       25.02     21.03 o 
   4  14   4       62.97       57.75     25.21 o 
   5  14   4      119.81       88.01     23.74 o 
   6  14   4       10.59      -19.01     19.62 o 
   7  14   4        6.15       16.41     23.95 o 
   8  14   4        3.79      -13.64     25.31 o 
   9  14   4        0.58        3.33     29.37 o 
 -11  15   4      138.16      131.22     64.67 o 
 -10  15   4       54.78       35.67     52.97 o 
  -9  15   4        1.98      -25.70     43.31 o 
  -8  15   4        1.35       18.45     41.90 o 
  -7  15   4       97.02       75.17     42.78 o 
  -6  15   4      516.04      577.12    130.79 o 
  -5  15   4      363.82      509.31     70.71 o 
  -4  15   4     1039.13     1162.72     62.24 o 
  -3  15   4      244.80      327.49     86.14 o 
  -2  15   4     2024.85     2079.02    178.81 o 
  -1  15   4     3161.97     3561.58    253.61 o 
   0  15   4     4394.73     4547.91    270.49 o 
   1  15   4      520.64      512.82     49.00 o 
   2  15   4     3317.14     3193.68    138.47 o 
   3  15   4      530.18      447.12     43.39 o 
   4  15   4      175.31      167.67     33.15 o 
   5  15   4      459.80      461.97     49.95 o 
   6  15   4        8.05       31.75     22.49 o 
   7  15   4       91.79       80.58     28.53 o 
   8  15   4       19.23        2.08     26.80 o 
   9  15   4       31.44       16.20     29.94 o 
 -11  16   4        0.12        0.79     68.55 o 
 -10  16   4      168.52       91.44    140.44 o 
  -9  16   4      253.26      127.14     79.38 o 
  -8  16   4      361.98      321.25    146.75 o 
  -7  16   4       14.83      -19.16     37.96 o 
  -6  16   4        3.28      -19.54     34.32 o 
  -5  16   4      348.15      445.91     54.23 o 
  -4  16   4      430.09      599.49    100.26 o 
  -3  16   4     3003.61     2900.75    239.37 o 
  -2  16   4      575.23      485.13     41.09 o 
  -1  16   4       21.09       41.45     14.94 o 
   0  16   4      201.14      181.31     26.55 o 
   1  16   4     2517.82     2553.38    250.28 o 
   2  16   4      910.66      909.21     55.98 o 
   3  16   4       35.14       44.18     25.07 o 
   4  16   4       14.25       11.41     23.75 o 
   5  16   4      112.97      114.18     33.99 o 
   6  16   4       51.67       89.51     33.29 o 
   7  16   4       85.64       94.60     29.13 o 
   8  16   4       25.93       41.61     30.32 o 
   9  16   4        1.11       37.81     42.32 o 
 -11  17   4       14.69       20.49     70.52 o 
 -10  17   4      104.52       54.57     69.34 o 
  -9  17   4       63.07      -12.47     48.10 o 
  -8  17   4       44.86       10.05     42.26 o 
  -7  17   4      404.12      346.77     61.06 o 
  -6  17   4      235.71      262.08     52.08 o 
  -5  17   4       53.47       30.44     35.27 o 
  -4  17   4       27.52       49.87     34.58 o 
  -3  17   4        6.73        6.18     16.24 o 
  -2  17   4        0.76       -1.73     15.75 o 
  -1  17   4        4.79       13.50     14.73 o 
   0  17   4      914.10      851.15     78.51 o 
   1  17   4      434.12      407.30     32.75 o 
   2  17   4        1.77       -4.92     20.06 o 
   3  17   4      170.79      118.18     31.24 o 
   4  17   4      250.66      242.34     40.25 o 
   5  17   4        0.08        2.45     23.11 o 
   6  17   4       84.75       83.53     33.82 o 
   7  17   4        8.34       10.48     31.11 o 
   8  17   4        5.74       -4.40     32.26 o 
 -10  18   4       80.54       -2.44     54.73 o 
  -9  18   4      140.30       92.47     52.98 o 
  -8  18   4       65.77       20.98     47.61 o 
  -7  18   4        1.02       -9.89     41.69 o 
  -6  18   4       44.23       40.80     42.67 o 
  -5  18   4        6.03       11.96     37.62 o 
  -4  18   4     1295.08     1406.95     83.91 o 
  -3  18   4     1780.53     1938.68     79.93 o 
  -2  18   4     1241.94     1416.71     65.38 o 
  -1  18   4       27.11        3.60     15.71 o 
   0  18   4     1990.78     1998.29    158.91 o 
   1  18   4      802.72      879.79    104.86 o 
   2  18   4        3.67        7.63     22.20 o 
   3  18   4      138.66       90.75     31.04 o 
   4  18   4      137.99      122.31     54.96 o 
   5  18   4       11.91       -7.59     23.10 o 
   6  18   4        1.37        0.98     26.79 o 
   7  18   4      163.91      173.74     43.79 o 
   8  18   4       77.02       57.30     38.92 o 
 -10  19   4      131.45      143.79     82.34 o 
  -9  19   4        0.27      -27.42     49.79 o 
  -8  19   4      278.88      223.68     88.25 o 
  -7  19   4      603.30      506.98    205.05 o 
  -6  19   4      347.26      383.83     63.13 o 
  -5  19   4      223.60      384.96     58.25 o 
  -4  19   4       23.11       30.31     33.65 o 
  -3  19   4       15.19        0.82     29.71 o 
  -2  19   4      132.63      167.09     24.21 o 
  -1  19   4      887.37      940.30     51.74 o 
   0  19   4     1586.54     1823.07    152.16 o 
   1  19   4      170.45      154.01     31.54 o 
   2  19   4      274.92      276.71     40.79 o 
   3  19   4      528.97      437.02     48.28 o 
   4  19   4      274.27      229.73     40.47 o 
   5  19   4       27.95       41.09     33.29 o 
   6  19   4        9.87       -7.32     29.74 o 
   7  19   4       25.22       12.81     32.78 o 
   8  19   4        5.70       35.85     56.73 o 
 -10  20   4        1.62      -44.91     67.76 o 
  -9  20   4        6.38      -43.72     49.76 o 
  -8  20   4       17.16      -17.20     46.41 o 
  -7  20   4       19.59      -13.18     46.24 o 
  -6  20   4       22.89       16.34     42.57 o 
  -5  20   4      257.59      348.14     57.96 o 
  -4  20   4       86.24      101.87     40.96 o 
  -3  20   4      143.93      260.77     46.86 o 
  -2  20   4       50.22       72.45     21.71 o 
  -1  20   4      421.65      470.64     51.13 o 
   0  20   4      260.04      267.33     31.82 o 
   1  20   4        0.49        4.45     22.27 o 
   2  20   4        8.00       31.12     26.42 o 
   3  20   4       53.68       42.65     26.79 o 
   4  20   4       39.10       48.85     30.64 o 
   5  20   4       70.80       68.14     35.05 o 
   6  20   4       87.64       94.40     37.86 o 
   7  20   4        6.61      -36.13     31.74 o 
  -9  21   4        1.36      -29.15     67.76 o 
  -8  21   4        2.13      -18.79     48.96 o 
  -7  21   4       23.97       35.62     47.15 o 
  -6  21   4      430.73      403.78     83.52 o 
  -5  21   4      324.06      323.76     57.89 o 
  -4  21   4       49.71       29.50     37.22 o 
  -3  21   4       34.09       45.80     35.42 o 
  -2  21   4      147.86      154.83     40.76 o 
  -1  21   4      624.74      582.89     41.54 o 
   0  21   4      229.09      239.91     35.47 o 
   1  21   4      166.08      179.65     36.18 o 
   2  21   4        0.42       14.53     25.90 o 
   3  21   4      101.51      155.58     41.56 o 
   4  21   4       37.54       38.35     30.55 o 
   5  21   4       51.37       19.08     31.44 o 
   6  21   4       42.43       18.79     34.26 o 
   7  21   4       13.96      -46.88     46.88 o 
  -9  22   4      165.61       69.34     76.82 o 
  -8  22   4      138.17       54.48     57.34 o 
  -7  22   4      104.43       44.37     50.14 o 
  -6  22   4       32.55       -4.39     44.27 o 
  -5  22   4      474.45      655.52    105.38 o 
  -4  22   4      515.60      643.19    111.29 o 
  -3  22   4      153.14      213.72     48.95 o 
  -2  22   4      248.22      320.00     73.47 o 
  -1  22   4       55.17       82.39     25.12 o 
   0  22   4      705.44      771.02     64.45 o 
   1  22   4      269.83      267.53     43.02 o 
   2  22   4      279.99      296.28     44.25 o 
   3  22   4      101.58      114.20     36.76 o 
   4  22   4        0.35       22.88     31.74 o 
   5  22   4       27.24       14.38     33.60 o 
   6  22   4      112.54      148.61     45.31 o 
  -8  23   4        5.16      -42.27     48.81 o 
  -7  23   4       34.93      -23.59     48.25 o 
  -6  23   4       40.69       51.09     52.40 o 
  -5  23   4        1.60      -10.34     40.80 o 
  -4  23   4       44.91       85.26     45.38 o 
  -3  23   4        1.02       22.62     37.76 o 
  -2  23   4       12.83       -3.95     24.83 o 
  -1  23   4      147.00      198.36     39.99 o 
   0  23   4       29.49       32.14     26.24 o 
   1  23   4       36.82       57.91     30.36 o 
   2  23   4        0.38        2.10     26.24 o 
   3  23   4      174.59      146.25     39.55 o 
   4  23   4       83.86       39.05     53.97 o 
   5  23   4       14.48      -44.83     30.44 o 
   6  23   4       12.90        3.55     47.67 o 
  -8  24   4       16.16       16.55     71.70 o 
  -7  24   4        0.57       24.02     48.82 o 
  -6  24   4        3.34       -5.75     67.76 o 
  -5  24   4        8.66       31.41     45.52 o 
  -4  24   4      147.04      178.40     52.51 o 
  -3  24   4      290.51      279.55     45.14 o 
  -2  24   4       63.32       64.30     31.23 o 
  -1  24   4        9.13       -3.15     26.12 o 
   0  24   4       13.49       15.00     32.90 o 
   1  24   4      196.74      204.86     57.12 o 
   2  24   4       47.45       60.47     31.89 o 
   3  24   4        4.30       12.39     29.25 o 
   4  24   4        1.60      -18.49     29.74 o 
   5  24   4       29.03       67.17     38.68 o 
  -7  25   4       94.91      120.50     60.19 o 
  -6  25   4      114.77      136.97     57.24 o 
  -5  25   4       20.42      -34.07     41.32 o 
  -4  25   4       42.43       66.36     52.59 o 
  -3  25   4       44.07       32.10     30.94 o 
  -2  25   4      365.74      418.03     70.91 o 
  -1  25   4      115.70      120.23     37.19 o 
   0  25   4       51.10       18.91     37.43 o 
   1  25   4       23.62       16.17     26.27 o 
   2  25   4       26.16       15.23     30.64 o 
   3  25   4      160.74      172.15     44.69 o 
   4  25   4      153.67      220.06     55.15 o 
   5  25   4       52.72       24.43     51.61 o 
  -6  26   4        3.53       14.33     47.48 o 
  -5  26   4       20.26       44.91     49.17 o 
  -4  26   4        2.70      -33.88     45.70 o 
  -3  26   4        3.03       12.01     29.77 o 
  -2  26   4       20.96        7.14     31.71 o 
  -1  26   4        5.48       -2.39     29.95 o 
   0  26   4        0.26       21.27     39.79 o 
   1  26   4        7.64        1.17     29.39 o 
   2  26   4        7.39        3.62     31.06 o 
   3  26   4       10.32        8.51     33.52 o 
   4  26   4        8.58       -9.06     44.91 o 
  -5  27   4        1.50      -27.85     42.54 o 
  -4  27   4        0.63      -11.82     49.24 o 
  -3  27   4       12.60        5.87     29.70 o 
  -2  27   4       17.09       41.12     41.37 o 
  -1  27   4       15.62        9.85     39.40 o 
   0  27   4       13.47       26.00     40.58 o 
   1  27   4        2.24      -16.63     29.03 o 
   2  27   4        0.75        8.86     32.31 o 
   3  27   4       38.23       44.12     50.82 o 
  -4  28   4       97.89      101.34     42.26 o 
  -3  28   4      115.60      134.48     43.63 o 
  -2  28   4       36.87       24.52     33.88 o 
  -1  28   4        0.23      -11.82     36.64 o 
   0  28   4       98.13       96.91     55.15 o 
   1  28   4      227.77      169.79     61.06 o 
   2  28   4      103.83      151.89     51.02 o 
  -1  29   4       30.79       26.39     41.76 o 
 -13   1   5       14.79       20.77     40.53 o 
 -12   1   5      245.69      219.15     49.42 o 
 -11   1   5      534.79      464.23     54.03 o 
 -10   1   5        0.68      -11.78     24.66 o 
  -9   1   5        1.49      -13.60     20.16 o 
  -8   1   5      363.81      377.91     37.81 o 
  -7   1   5     4794.23     4983.64    389.96 o 
  -6   1   5     3016.23     3323.19    266.26 o 
  -5   1   5      445.52      517.10     44.05 o 
  -4   1   5       16.54       52.09     10.33 o 
  -3   1   5       13.30       12.55     12.44 o 
  -2   1   5     6498.31     7184.74   1255.18 o 
  -1   1   5     2778.38     2554.95     74.49 o 
   0   1   5     4486.99     4373.00     48.41 o 
   1   1   5      251.66      224.03     13.80 o 
   2   1   5     9406.24     9273.41    358.69 o 
   3   1   5     3470.56     3288.11    213.18 o 
   4   1   5      990.39      966.36     94.90 o 
   5   1   5      300.33      290.61     33.83 o 
   6   1   5      209.21      240.97     29.59 o 
   7   1   5      457.96      665.72     58.86 o 
   8   1   5      144.40      193.30     47.11 o 
   9   1   5      145.27      170.38     53.21 o 
  10   1   5       46.29       15.25     45.92 o 
 -13   2   5       30.50       61.58     43.31 o 
 -12   2   5       65.04       39.30     36.10 o 
 -11   2   5       47.12       25.17     33.68 o 
 -10   2   5      122.73      141.20     31.89 o 
  -9   2   5      423.68      396.29     65.70 o 
  -8   2   5      439.07      465.48     33.72 o 
  -7   2   5       93.28       98.21     12.58 o 
  -6   2   5       84.25      101.12     12.57 o 
  -5   2   5     2836.16     3871.03    312.69 o 
  -4   2   5     3141.42     3459.65    239.94 o 
  -3   2   5     1296.39     1252.17    163.28 o 
  -2   2   5      651.32      716.37    130.69 o 
  -1   2   5     6548.77     6710.16    925.70 o 
   0   2   5     3209.26     3622.70     95.70 o 
   1   2   5     1934.05     1906.63     58.60 o 
   2   2   5        9.47       14.93      8.29 o 
   3   2   5        7.43        0.60      9.02 o 
   4   2   5      175.97      172.26     17.32 o 
   5   2   5      620.03      718.38     74.38 o 
   6   2   5      206.63      248.36     29.42 o 
   7   2   5       89.90       82.92     36.20 o 
   8   2   5       34.91       64.82     39.92 o 
   9   2   5       34.61       99.24     45.60 o 
  10   2   5       66.42       76.72     52.61 o 
 -13   3   5        3.49       18.72     40.22 o 
 -12   3   5        0.29       -1.39     31.94 o 
 -11   3   5       20.70        7.08     28.25 o 
 -10   3   5       53.48       23.49     25.64 o 
  -9   3   5       34.17      -13.12     18.90 o 
  -8   3   5      268.09      298.67     22.46 o 
  -7   3   5      235.58      220.63     21.99 o 
  -6   3   5     1255.44     1314.07     51.15 o 
  -5   3   5      246.39      366.70     29.85 o 
  -4   3   5     2319.79     2827.19    234.50 o 
  -3   3   5     7726.03     8809.62    997.00 o 
  -2   3   5     1181.46     1184.29    164.74 o 
  -1   3   5       63.07       79.10     18.27 o 
   0   3   5      852.91      826.79     25.13 o 
   1   3   5      355.52      474.16     26.51 o 
   2   3   5     1334.97     1300.61     72.66 o 
   3   3   5        1.44        7.47      8.94 o 
   4   3   5        0.29       -1.60      9.68 o 
   5   3   5     1009.22     1114.89     99.08 o 
   6   3   5       92.96       72.67     21.78 o 
   7   3   5        0.27      -15.12     19.13 o 
   8   3   5        7.17        5.51     35.22 o 
   9   3   5       37.39       14.47     43.20 o 
  10   3   5        1.62       12.49     47.83 o 
 -13   4   5       25.72       25.01     42.02 o 
 -12   4   5        3.64       -0.52     35.22 o 
 -11   4   5       89.59      105.57     41.23 o 
 -10   4   5       60.35       36.59     28.01 o 
  -9   4   5      625.44      772.46     65.88 o 
  -8   4   5       89.55      101.30     17.13 o 
  -7   4   5        5.01       -9.89     13.76 o 
  -6   4   5       58.44       96.65     13.94 o 
  -5   4   5     3979.85     4082.12    272.20 o 
  -4   4   5     8118.09     8398.12    525.35 o 
  -3   4   5      106.20      143.55     26.24 o 
  -2   4   5      609.67      746.91     70.47 o 
  -1   4   5      444.32      398.34     42.70 o 
   0   4   5     6816.15     8281.90   1130.77 o 
   1   4   5      413.57      349.08     28.44 o 
   2   4   5     1157.94     1087.67     57.65 o 
   3   4   5      367.71      370.96     21.16 o 
   4   4   5     1769.35     1487.15     83.52 o 
   5   4   5     1135.91     1178.05    110.47 o 
   6   4   5        2.68        5.93     19.29 o 
   7   4   5       40.45       21.55     23.10 o 
   8   4   5        1.54       -6.86     35.30 o 
   9   4   5       60.08      114.74     49.68 o 
  10   4   5        3.38      -36.58     43.45 o 
 -13   5   5      197.83      160.39     51.58 o 
 -12   5   5      409.08      427.81     59.02 o 
 -11   5   5      239.66      204.19     44.82 o 
 -10   5   5        9.35       -2.74     25.48 o 
  -9   5   5      171.03      202.20     28.57 o 
  -8   5   5      635.35      674.83     37.32 o 
  -7   5   5     2828.33     2746.03    126.79 o 
  -6   5   5     3473.73     3499.80    230.63 o 
  -5   5   5      873.99      874.12     41.20 o 
  -4   5   5      816.60      759.79     45.89 o 
  -3   5   5     9213.84     9004.21    713.45 o 
  -2   5   5    11338.66    12741.69   1373.25 o 
  -1   5   5    11233.87    12543.40   1553.23 o 
   0   5   5      766.94      859.46    111.95 o 
   1   5   5     2060.58     2129.07    163.58 o 
   2   5   5      136.76      138.26     17.68 o 
   3   5   5     1926.54     1668.73    117.23 o 
   4   5   5      948.35      974.65     88.02 o 
   5   5   5      141.04      146.43     23.06 o 
   6   5   5        3.51       -0.17     18.03 o 
   7   5   5      331.16      358.47     43.26 o 
   8   5   5      185.88      282.61     51.48 o 
   9   5   5      140.17      119.65     71.90 o 
  10   5   5       10.77       10.48     45.87 o 
 -13   6   5       30.98       36.92     41.68 o 
 -12   6   5        9.44       14.33     31.99 o 
 -11   6   5       35.12       36.69     30.73 o 
 -10   6   5       19.78       43.64     24.90 o 
  -9   6   5        6.98       -4.22     20.01 o 
  -8   6   5      310.76      343.29     30.41 o 
  -7   6   5      156.07      236.35     29.44 o 
  -6   6   5       55.06       79.52     16.07 o 
  -5   6   5       10.89        4.88      8.86 o 
  -4   6   5       20.34       11.79      8.37 o 
  -3   6   5        4.43       32.51     12.96 o 
  -2   6   5     2153.84     2305.29    231.74 o 
  -1   6   5       61.93       73.70     17.74 o 
   0   6   5     5041.62     6282.03   1327.57 o 
   1   6   5      110.27      177.69     25.81 o 
   2   6   5      353.32      372.24     27.18 o 
   3   6   5       87.49       84.92     13.27 o 
   4   6   5      520.11      572.79    120.35 o 
   5   6   5      100.45       92.68     23.61 o 
   6   6   5       58.66       77.55     23.76 o 
   7   6   5      108.59      111.80     27.88 o 
   8   6   5        0.31      -19.70     23.48 o 
   9   6   5        0.96       -1.81     37.84 o 
  10   6   5        0.48      -34.70     43.45 o 
 -13   7   5       36.79       50.38     41.10 o 
 -12   7   5       78.69       70.51     38.51 o 
 -11   7   5       61.67       44.67     32.75 o 
 -10   7   5       32.40       19.99     24.91 o 
  -9   7   5      228.26      224.44     29.77 o 
  -8   7   5        6.15      -32.56     21.71 o 
  -7   7   5     1210.77     1319.17     51.86 o 
  -6   7   5     5484.54     5774.33    262.82 o 
  -5   7   5     1991.43     2070.86     76.21 o 
  -4   7   5      339.83      398.94     22.84 o 
  -3   7   5     8952.87     9776.88    523.30 o 
  -2   7   5     9375.77    10425.52    932.56 o 
  -1   7   5     2174.29     2267.61    230.86 o 
   0   7   5     1364.95     1682.77    145.27 o 
   1   7   5     2305.88     3044.91    336.01 o 
   2   7   5      298.33      274.62     17.84 o 
   3   7   5      603.42      609.35     35.80 o 
   4   7   5      396.85      415.87     54.29 o 
   5   7   5      315.53      382.11     56.37 o 
   6   7   5       34.09       26.98     20.81 o 
   7   7   5      366.64      373.81     65.36 o 
   8   7   5      230.81      246.01     36.56 o 
   9   7   5       39.82       61.15     44.20 o 
  10   7   5        8.85       13.01     44.71 o 
 -12   8   5        1.14       13.06     34.42 o 
 -11   8   5      197.47      132.46     37.34 o 
 -10   8   5      436.09      449.48     40.36 o 
  -9   8   5      976.92      947.05     72.43 o 
  -8   8   5      233.10      258.39     33.90 o 
  -7   8   5      239.35      282.19     33.55 o 
  -6   8   5      125.58       77.86     16.01 o 
  -5   8   5      870.16      837.32     29.14 o 
  -4   8   5     1922.14     2022.52    109.08 o 
  -3   8   5     3650.17     4035.06    230.42 o 
  -2   8   5        5.12       12.07     12.40 o 
  -1   8   5      601.66      601.91     40.19 o 
   0   8   5     7738.61     8507.26    803.02 o 
   1   8   5     9321.01    10988.60   1294.74 o 
   2   8   5      959.29      970.97     87.08 o 
   3   8   5      517.09      551.96     50.52 o 
   4   8   5     1138.34     1115.56    106.48 o 
   5   8   5      115.31      171.33     25.82 o 
   6   8   5       24.07       42.55     21.20 o 
   7   8   5       46.52       49.77     26.15 o 
   8   8   5        2.43      -14.76     24.97 o 
   9   8   5       13.70        6.16     41.21 o 
  10   8   5       50.95       65.35     50.79 o 
 -12   9   5       57.11       22.02     44.13 o 
 -11   9   5      135.69       74.84     49.26 o 
 -10   9   5       74.73       79.87     35.45 o 
  -9   9   5       75.13       60.84     38.68 o 
  -8   9   5      465.31      493.20     55.07 o 
  -7   9   5      216.03      266.86     38.48 o 
  -6   9   5       23.22        0.81     12.18 o 
  -5   9   5      496.91      440.66     34.45 o 
  -4   9   5       29.18       26.09      9.71 o 
  -3   9   5        2.80       12.72     10.87 o 
  -2   9   5      476.34      567.45     32.53 o 
  -1   9   5     3338.76     3711.27    283.46 o 
   0   9   5       54.82       87.94     20.87 o 
   1   9   5      186.53      217.20     16.56 o 
   2   9   5     4926.26     6213.65    822.17 o 
   3   9   5     2573.42     2699.70    307.15 o 
   4   9   5       13.20       24.44     16.51 o 
   5   9   5      396.84      331.86     49.34 o 
   6   9   5       32.36       59.23     24.18 o 
   7   9   5        1.47        7.94     23.02 o 
   8   9   5       21.49       41.58     27.67 o 
   9   9   5        0.45      -18.07     27.16 o 
 -12  10   5        0.26      -23.64     92.19 o 
 -11  10   5       19.85      -40.76     47.56 o 
 -10  10   5       53.62       97.07     54.37 o 
  -9  10   5      131.38       88.52     32.78 o 
  -8  10   5      166.23      110.66     30.51 o 
  -7  10   5      232.92      244.14     31.62 o 
  -6  10   5      982.71      962.66     57.83 o 
  -5  10   5      248.41      314.20     40.66 o 
  -4  10   5     1129.26     1180.38     65.68 o 
  -3  10   5      749.76      680.10     27.95 o 
  -2  10   5      771.37      853.37     44.07 o 
  -1  10   5       13.56       34.09     10.18 o 
   0  10   5      206.57      283.11     44.82 o 
   1  10   5     3979.24     4394.79    535.03 o 
   2  10   5      584.94      779.20     93.20 o 
   3  10   5      267.79      286.64     42.77 o 
   4  10   5        9.70        3.11     14.02 o 
   5  10   5      302.13      304.25     34.14 o 
   6  10   5      317.48      335.55     35.20 o 
   7  10   5       80.52       65.97     26.52 o 
   8  10   5       16.19       34.89     27.55 o 
   9  10   5       16.46      -22.08     26.98 o 
 -12  11   5       86.59       35.46     96.91 o 
 -11  11   5      239.64      118.35    181.02 o 
 -10  11   5      125.74       51.56     66.38 o 
  -9  11   5      115.27      106.71     47.53 o 
  -8  11   5      454.04      530.46    115.03 o 
  -7  11   5      873.13      903.86     98.69 o 
  -6  11   5      376.86      581.68    127.64 o 
  -5  11   5      386.37      392.13     72.37 o 
  -4  11   5      292.27      317.64     39.44 o 
  -3  11   5     2721.79     2833.74    245.22 o 
  -2  11   5     8791.42     8867.48    516.14 o 
  -1  11   5     1517.28     1499.70    110.57 o 
   0  11   5      318.68      306.96     64.65 o 
   1  11   5        1.40        3.63      9.62 o 
   2  11   5     3445.18     4507.77    757.28 o 
   3  11   5     1276.66     1313.13    135.31 o 
   4  11   5      233.75      248.95     27.48 o 
   5  11   5       88.26      106.69     23.25 o 
   6  11   5        0.72       19.65     21.54 o 
   7  11   5      113.73      134.82     29.89 o 
   8  11   5      243.19      338.76     42.23 o 
   9  11   5      113.61       99.27     35.85 o 
 -12  12   5       13.88      -13.79     99.28 o 
 -11  12   5        2.69       -6.70     49.94 o 
 -10  12   5       27.26       -2.05     45.01 o 
  -9  12   5       43.24       -9.55     39.42 o 
  -8  12   5        6.79       -7.10     35.29 o 
  -7  12   5      250.41      335.91     52.34 o 
  -6  12   5       94.91       96.41     35.49 o 
  -5  12   5      269.28      185.41     47.11 o 
  -4  12   5      154.58      162.84     39.40 o 
  -3  12   5      324.12      341.05     28.63 o 
  -2  12   5      180.07      165.89     22.19 o 
  -1  12   5       34.90       40.12     11.45 o 
   0  12   5       56.80       61.28     19.67 o 
   1  12   5      326.03      275.26     27.96 o 
   2  12   5        2.00       -1.05     17.61 o 
   3  12   5      364.16      373.18     29.64 o 
   4  12   5        1.58      -10.25     14.13 o 
   5  12   5       81.78       99.64     23.49 o 
   6  12   5      141.60      150.74     28.76 o 
   7  12   5        0.12      -19.67     22.41 o 
   8  12   5        9.48      -16.16     24.85 o 
   9  12   5        2.90        6.65     29.78 o 
 -11  13   5       19.92      -39.82     49.39 o 
 -10  13   5        8.88      -47.05     42.83 o 
  -9  13   5       33.83       87.70     44.71 o 
  -8  13   5        1.45      -20.38     34.24 o 
  -7  13   5        6.84      -17.50     32.87 o 
  -6  13   5       70.06       41.17     33.63 o 
  -5  13   5      605.63      610.12     52.79 o 
  -4  13   5       16.52       17.07     14.87 o 
  -3  13   5      764.27      727.20     49.22 o 
  -2  13   5      517.71      476.85     30.20 o 
  -1  13   5     1241.80     1198.32     94.16 o 
   0  13   5       33.42       20.43     13.47 o 
   1  13   5      834.84      841.90    158.51 o 
   2  13   5      265.15      279.52     34.68 o 
   3  13   5      738.46      753.46     55.02 o 
   4  13   5      133.03      152.38     24.35 o 
   5  13   5        6.52      -12.44     16.57 o 
   6  13   5        4.44        0.09     19.51 o 
   7  13   5       76.29       75.27     28.64 o 
   8  13   5       92.18      111.84     32.46 o 
   9  13   5        2.28      -12.45     28.12 o 
 -11  14   5       27.12        1.02     55.82 o 
 -10  14   5      147.18       98.60     65.59 o 
  -9  14   5      271.01      283.92     79.38 o 
  -8  14   5      374.73      471.18     70.71 o 
  -7  14   5      145.43      128.00     45.47 o 
  -6  14   5        3.93       -1.56     32.85 o 
  -5  14   5     1452.38     1899.60     79.34 o 
  -4  14   5     2461.23     2419.99    180.34 o 
  -3  14   5      532.99      596.25     74.98 o 
  -2  14   5       15.27       -0.79     13.99 o 
  -1  14   5     1223.83     1348.82    106.96 o 
   0  14   5     3379.21     3564.38    294.17 o 
   1  14   5      697.92      776.77    133.22 o 
   2  14   5       36.23       37.30     23.51 o 
   3  14   5      298.11      260.00     37.60 o 
   4  14   5      123.68      196.37     35.02 o 
   5  14   5      762.44      815.06     87.09 o 
   6  14   5      344.48      374.37     39.26 o 
   7  14   5       36.64       56.53     27.39 o 
   8  14   5        9.55      -11.57     26.99 o 
   9  14   5       44.98       36.41     31.83 o 
 -11  15   5       44.37       27.39     57.50 o 
 -10  15   5      107.83       96.65     56.47 o 
  -9  15   5       14.02       16.02     44.97 o 
  -8  15   5      507.98      425.43     92.19 o 
  -7  15   5      740.36      745.67     71.23 o 
  -6  15   5      636.04      709.49     59.38 o 
  -5  15   5       79.35       69.95     35.49 o 
  -4  15   5      401.77      498.60     90.66 o 
  -3  15   5      352.99      439.60     43.93 o 
  -2  15   5      102.85      130.23     25.11 o 
  -1  15   5      488.11      441.62     48.96 o 
   0  15   5     1000.71      959.75     78.09 o 
   1  15   5       98.67       99.75     21.83 o 
   2  15   5      482.48      457.42     43.69 o 
   3  15   5     1124.76     1113.27     64.76 o 
   4  15   5      377.88      352.54     45.12 o 
   5  15   5        0.55       24.39     25.20 o 
   6  15   5       35.54       10.79     28.53 o 
   7  15   5       27.79       44.00     32.28 o 
   8  15   5       61.30       67.40     37.44 o 
 -11  16   5       67.99       -4.73     66.58 o 
 -10  16   5      109.07      129.91     59.19 o 
  -9  16   5       27.93       -3.33     47.03 o 
  -8  16   5       22.87       32.39     45.12 o 
  -7  16   5        0.41       14.94     38.97 o 
  -6  16   5       21.60       15.99     36.44 o 
  -5  16   5      909.01     1070.02     66.02 o 
  -4  16   5      333.30      398.26     53.77 o 
  -3  16   5       39.77       81.31     21.51 o 
  -2  16   5      188.32      182.72     22.18 o 
  -1  16   5      862.61      988.55     73.24 o 
   0  16   5     1564.21     1541.79    151.69 o 
   1  16   5        4.04        6.30     18.67 o 
   2  16   5      267.68      223.57     34.82 o 
   3  16   5       26.07       10.03     22.52 o 
   4  16   5      120.07      148.71     35.38 o 
   5  16   5       87.51       77.28     33.69 o 
   6  16   5        5.65      -11.84     24.61 o 
   7  16   5        3.47        2.27     31.14 o 
   8  16   5        0.35        9.15     35.20 o 
 -11  17   5      120.12      162.31     79.58 o 
 -10  17   5       76.17       30.95     55.60 o 
  -9  17   5        9.36       45.03     52.47 o 
  -8  17   5      719.82      679.22    129.02 o 
  -7  17   5      770.66      806.38    101.05 o 
  -6  17   5      500.06      568.57     66.05 o 
  -5  17   5       58.01       75.72     38.05 o 
  -4  17   5       43.36       46.81     33.70 o 
  -3  17   5      151.50      190.59     27.77 o 
  -2  17   5     1160.08     1137.87     41.67 o 
  -1  17   5     1923.25     2046.27    147.67 o 
   0  17   5      263.65      315.01     31.39 o 
   1  17   5       16.92       38.29     22.83 o 
   2  17   5      415.05      426.74     46.18 o 
   3  17   5     1383.83     1329.45    113.06 o 
   4  17   5      425.15      419.38     63.03 o 
   5  17   5        1.19        1.32     25.80 o 
   6  17   5       97.58      122.79     38.14 o 
   7  17   5       72.09       60.17     37.00 o 
   8  17   5       39.35       23.24     50.43 o 
 -10  18   5       32.11       40.71     57.74 o 
  -9  18   5      189.48      180.35    138.47 o 
  -8  18   5      134.36      170.05     70.12 o 
  -7  18   5       15.55       35.56     44.27 o 
  -6  18   5      686.54      794.02     65.55 o 
  -5  18   5      776.87      806.73     60.99 o 
  -4  18   5      117.75      147.80     41.50 o 
  -3  18   5       89.90      116.54     29.98 o 
  -2  18   5        1.61       -5.48     15.64 o 
  -1  18   5       83.22       95.39     21.22 o 
   0  18   5      317.15      389.57     55.61 o 
   1  18   5        2.63       30.19     23.95 o 
   2  18   5      104.25      130.77     32.26 o 
   3  18   5       67.00       52.53     29.36 o 
   4  18   5      188.63      196.58     57.52 o 
   5  18   5       65.50       29.90     30.06 o 
   6  18   5       41.05       52.74     33.93 o 
   7  18   5        0.25        3.21     29.95 o 
 -10  19   5        0.03       30.73     72.09 o 
  -9  19   5       28.81       49.98     55.37 o 
  -8  19   5      117.32       99.26     56.27 o 
  -7  19   5      185.32      206.63     59.04 o 
  -6  19   5       26.15        4.59     38.16 o 
  -5  19   5      182.61      195.62     48.55 o 
  -4  19   5       52.22       29.66     33.76 o 
  -3  19   5       38.41       80.73     36.47 o 
  -2  19   5      359.21      456.45     49.43 o 
  -1  19   5       93.09       99.23     23.31 o 
   0  19   5        3.80       13.90     18.31 o 
   1  19   5        6.02      -15.88     18.72 o 
   2  19   5      218.42      164.92     35.73 o 
   3  19   5        9.61       -2.35     25.35 o 
   4  19   5      132.89      147.01     45.11 o 
   5  19   5        1.46      -23.66     27.30 o 
   6  19   5        0.30       -0.21     30.71 o 
   7  19   5        3.11       23.29     33.11 o 
 -10  20   5      125.07      176.49     86.28 o 
  -9  20   5      177.62      101.32     68.55 o 
  -8  20   5       67.02       52.78     52.71 o 
  -7  20   5       12.84       14.49     47.27 o 
  -6  20   5      352.79      315.01     57.13 o 
  -5  20   5      326.45      404.31     61.81 o 
  -4  20   5      313.93      363.80     82.53 o 
  -3  20   5      750.92      918.80    147.93 o 
  -2  20   5       79.56       51.21     23.26 o 
  -1  20   5      234.17      244.77     31.47 o 
   0  20   5      912.21      944.02     60.94 o 
   1  20   5      866.33      815.48     60.43 o 
   2  20   5      278.48      304.48     45.96 o 
   3  20   5        0.32        3.20     28.76 o 
   4  20   5       70.29       98.47     37.15 o 
   5  20   5      269.02      288.70     49.83 o 
   6  20   5      149.24      129.07     42.43 o 
   7  20   5        1.14      -35.06     47.67 o 
  -9  21   5        1.22       28.68     54.69 o 
  -8  21   5       15.72       41.10     52.91 o 
  -7  21   5      300.08      326.38    114.25 o 
  -6  21   5      370.10      430.59    102.82 o 
  -5  21   5        5.50       27.86     41.07 o 
  -4  21   5      308.24      271.15     52.40 o 
  -3  21   5      467.55      452.43    127.84 o 
  -2  21   5      685.77      711.11     56.17 o 
  -1  21   5       58.27       55.27     22.96 o 
   0  21   5       10.26        7.69     22.88 o 
   1  21   5      106.46      109.69     32.37 o 
   2  21   5       80.28      107.80     35.51 o 
   3  21   5        5.32        4.93     42.55 o 
   4  21   5      114.63      137.94     39.70 o 
   5  21   5       63.72       64.92     36.97 o 
   6  21   5       20.12       12.05     30.72 o 
  -9  22   5        2.95       41.76     71.31 o 
  -8  22   5        1.78      -25.05     51.87 o 
  -7  22   5        3.09       29.70     47.20 o 
  -6  22   5        5.11        8.22     43.36 o 
  -5  22   5       29.65        0.51     49.24 o 
  -4  22   5       80.37       70.05     40.43 o 
  -3  22   5       16.91       -4.16     24.99 o 
  -2  22   5        3.52        1.72     23.89 o 
  -1  22   5        9.14        3.68     19.90 o 
   0  22   5      349.18      307.77     57.12 o 
   1  22   5       51.22       40.51     29.36 o 
   2  22   5       21.66       21.24     28.82 o 
   3  22   5        0.12        1.23     28.47 o 
   4  22   5        1.16        1.03     28.33 o 
   5  22   5        0.07       -2.59     32.56 o 
   6  22   5        0.04       27.18     51.61 o 
  -8  23   5        9.07       -4.97     55.67 o 
  -7  23   5       92.98       76.70     54.26 o 
  -6  23   5       91.04       53.77     48.01 o 
  -5  23   5      111.95       67.15     52.20 o 
  -4  23   5        0.73      -28.02     34.84 o 
  -3  23   5      244.44      264.32     55.55 o 
  -2  23   5      385.19      447.91    102.62 o 
  -1  23   5      258.58      296.57     42.51 o 
   0  23   5       76.43       72.87     32.70 o 
   1  23   5       96.11      121.87     36.16 o 
   2  23   5      345.23      321.18     48.69 o 
   3  23   5      181.05      175.76     42.58 o 
   4  23   5      139.24      118.33     39.88 o 
   5  23   5       16.61      -18.20     30.34 o 
  -7  24   5        0.72      -20.55     46.02 o 
  -6  24   5       47.48       52.37     48.39 o 
  -5  24   5       39.68       19.90     45.91 o 
  -4  24   5      178.73      138.89     51.30 o 
  -3  24   5       62.45       45.45     32.74 o 
  -2  24   5      123.32      106.80     35.77 o 
  -1  24   5       99.73      120.13     37.06 o 
   0  24   5       21.24        8.30     25.21 o 
   1  24   5       80.69      120.47     36.84 o 
   2  24   5       52.67       56.32     37.62 o 
   3  24   5        3.13       -0.07     27.59 o 
   4  24   5        4.51      -11.20     30.96 o 
   5  24   5       40.07       62.64     54.37 o 
  -7  25   5       35.75       -7.25     70.32 o 
  -6  25   5       20.37        0.79     49.96 o 
  -5  25   5        8.13      -40.31     38.95 o 
  -4  25   5       55.32       81.94     62.24 o 
  -3  25   5        0.06        9.58     29.11 o 
  -2  25   5       12.12       20.50     29.51 o 
  -1  25   5        1.26      -11.82     33.09 o 
   0  25   5        1.15        5.63     27.97 o 
   1  25   5        2.76       -4.82     27.33 o 
   2  25   5        4.23       12.28     32.30 o 
   3  25   5       10.21      -27.40     31.74 o 
   4  25   5        0.01        9.45     48.85 o 
  -6  26   5        5.12      -11.62     48.74 o 
  -5  26   5       77.57      132.38     56.04 o 
  -4  26   5      219.29      222.96     47.65 o 
  -3  26   5       28.23       21.78     32.65 o 
  -2  26   5        2.86      -12.73     29.71 o 
  -1  26   5       43.46       28.36     39.00 o 
   0  26   5       92.49       71.31     45.70 o 
   1  26   5       53.86       24.52     29.95 o 
   2  26   5       68.74       36.16     35.67 o 
   3  26   5        0.63      -22.07     31.80 o 
  -5  27   5       12.75      -45.70     57.91 o 
  -4  27   5        7.36       37.64     34.29 o 
  -3  27   5       14.05        4.34     33.21 o 
  -2  27   5       32.67       16.32     32.48 o 
  -1  27   5      160.12      141.82     54.76 o 
   0  27   5       53.00       69.73     48.85 o 
   1  27   5        0.12       -8.19     31.11 o 
   2  27   5        6.95      -11.06     33.69 o 
  -3  28   5        0.16      -15.75     30.31 o 
  -2  28   5       27.69        8.33     30.05 o 
  -1  28   5       15.73       38.61     44.12 o 
   0  28   5        0.51        0.00     40.18 o 
 -13   0   6        1.14       25.61     55.15 o 
 -12   0   6      229.29      237.95     68.55 o 
 -11   0   6       10.17        0.00     41.37 o 
 -10   0   6      264.82      127.68     80.96 o 
  -9   0   6      903.30      909.74    212.94 o 
  -8   0   6       80.38       94.34     20.99 o 
  -7   0   6     1219.44     1128.75    184.09 o 
  -6   0   6     4886.05     5847.10    927.45 o 
  -5   0   6     2877.41     3721.85    767.82 o 
  -4   0   6      509.37      601.96    148.32 o 
  -2   0   6     1099.81      968.37     40.38 o 
  -1   0   6      101.62       92.25     13.48 o 
   0   0   6    12776.61    12218.58    306.69 o 
   1   0   6       15.49       28.35     12.62 o 
   2   0   6       53.78       53.58     16.71 o 
   3   0   6      255.36      245.29     26.60 o 
   4   0   6     3495.95     3318.49    506.82 o 
   5   0   6      552.97      684.43    151.67 o 
   6   0   6       35.28       23.64     42.55 o 
   7   0   6       26.63       31.52     51.21 o 
   8   0   6       34.22       40.18     57.52 o 
   9   0   6       72.80       33.49     65.40 o 
  10   0   6       11.10       50.43     69.73 o 
 -13   1   6        2.73        5.30     35.77 o 
 -12   1   6      116.68      138.68     44.12 o 
 -11   1   6       41.79       20.63     35.85 o 
 -10   1   6       11.70      -10.39     24.62 o 
  -9   1   6       99.26       87.15     26.60 o 
  -8   1   6     1084.75     1057.60    100.86 o 
  -7   1   6      636.75      698.73     58.45 o 
  -6   1   6      108.77       98.73     14.39 o 
  -5   1   6     3038.34     3689.81    438.18 o 
  -4   1   6      122.28      213.44     25.36 o 
  -3   1   6     5051.24     5804.08    976.93 o 
  -2   1   6     3127.22     2972.42     68.92 o 
  -1   1   6     3072.46     3060.92     70.91 o 
   0   1   6      120.90      117.29     11.46 o 
   1   1   6     2133.44     2158.87     40.83 o 
   2   1   6     3787.29     4137.03    203.11 o 
   3   1   6     1568.79     1599.74     74.55 o 
   4   1   6      849.82      884.24     50.72 o 
   5   1   6      181.49      226.70     23.54 o 
   6   1   6       73.05       83.74     23.70 o 
   7   1   6       22.44       50.26     33.28 o 
   8   1   6      107.29      170.30     48.99 o 
   9   1   6       16.13        0.63     42.33 o 
  10   1   6        1.04      -14.89     48.26 o 
 -13   2   6        1.09       44.17     39.37 o 
 -12   2   6       21.66      -17.59     33.85 o 
 -11   2   6       11.75       17.35     29.40 o 
 -10   2   6       55.84       56.57     27.13 o 
  -9   2   6      108.02      120.79     19.89 o 
  -8   2   6       61.69       56.47     13.61 o 
  -7   2   6       12.90        4.31     11.57 o 
  -6   2   6     2443.83     2686.65    254.54 o 
  -5   2   6      162.51      173.83     18.57 o 
  -4   2   6      511.41      576.00     71.60 o 
  -3   2   6     1837.75     2368.33    433.61 o 
  -2   2   6      922.49     1005.41    136.37 o 
  -1   2   6      127.95      177.87     12.18 o 
   0   2   6      117.96      111.57     10.92 o 
   1   2   6     2115.03     1919.52     66.64 o 
   2   2   6     1612.79     1724.80     66.32 o 
   3   2   6      659.23      651.27     43.12 o 
   4   2   6      337.73      327.86     25.47 o 
   5   2   6      613.29      638.80     57.90 o 
   6   2   6      126.95      114.55     30.43 o 
   7   2   6       64.68       59.02     35.88 o 
   8   2   6       48.81       13.33     40.39 o 
   9   2   6        1.76       28.93     45.72 o 
  10   2   6        3.59      -45.81     48.26 o 
 -13   3   6       91.95       80.22     44.97 o 
 -12   3   6      487.88      498.94     59.87 o 
 -11   3   6      463.76      291.24     65.95 o 
 -10   3   6       35.27       49.45     27.59 o 
  -9   3   6      861.71      902.38     71.39 o 
  -8   3   6     4342.66     4292.44    251.50 o 
  -7   3   6     1512.97     1459.86     98.66 o 
  -6   3   6      389.81      418.51     34.48 o 
  -5   3   6     2827.80     3570.26    415.31 o 
  -4   3   6      773.32      809.47     97.29 o 
  -3   3   6     4888.80     6010.79    904.29 o 
  -2   3   6    10477.16    12466.27   2249.90 o 
  -1   3   6       34.16       41.10      7.61 o 
   0   3   6       13.60        7.23      6.64 o 
   1   3   6     1224.77     1064.71     29.42 o 
   2   3   6     4720.84     4892.36    255.44 o 
   3   3   6     1036.88      909.60     68.18 o 
   4   3   6       17.05       19.17     13.13 o 
   5   3   6       98.79      116.31     22.83 o 
   6   3   6      308.19      326.89     34.12 o 
   7   3   6      244.67      314.07     49.14 o 
   8   3   6       70.00       56.74     39.82 o 
   9   3   6       27.12       23.28     45.96 o 
 -13   4   6        0.67       25.21     39.51 o 
 -12   4   6       41.25       16.19     34.26 o 
 -11   4   6      188.20      228.87     40.16 o 
 -10   4   6      461.26      554.72     45.55 o 
  -9   4   6       23.27       42.41     21.24 o 
  -8   4   6      371.84      368.95     28.16 o 
  -7   4   6      266.95      303.23     33.50 o 
  -6   4   6       75.05       76.53     16.45 o 
  -5   4   6     1313.98     1302.73    105.63 o 
  -4   4   6      115.24      162.10     24.84 o 
  -3   4   6     2274.10     2412.68     64.11 o 
  -2   4   6     3476.93     5019.31    915.36 o 
  -1   4   6     4406.13     4632.59    712.91 o 
   0   4   6     4758.70     5140.61    211.70 o 
   1   4   6     1133.21     1094.25     89.51 o 
   2   4   6        3.99        6.71      8.94 o 
   3   4   6      300.90      328.96     29.91 o 
   4   4   6     1372.86     1231.05     78.97 o 
   5   4   6        5.63       18.12     17.35 o 
   6   4   6       16.20        3.15     20.03 o 
   7   4   6       55.23       26.77     25.03 o 
   8   4   6        1.10      -30.78     36.38 o 
   9   4   6       36.53       66.28     46.51 o 
 -13   5   6        1.93        0.08     39.12 o 
 -12   5   6        7.85       52.74     34.23 o 
 -11   5   6      143.52      148.76     36.36 o 
 -10   5   6        8.04       -4.33     21.54 o 
  -9   5   6      100.16      177.95     27.68 o 
  -8   5   6      260.07      325.06     31.78 o 
  -7   5   6      203.07      220.02     32.92 o 
  -6   5   6      822.68      845.28     42.01 o 
  -5   5   6       38.51       66.96     13.05 o 
  -4   5   6      926.37      969.26     98.74 o 
  -3   5   6      634.83      778.19     69.39 o 
  -2   5   6     2893.62     3355.63    586.37 o 
  -1   5   6      864.02     1023.98    202.82 o 
   0   5   6       85.00      105.43     14.17 o 
   1   5   6       11.12        0.96      7.68 o 
   2   5   6     1957.39     1981.24    152.35 o 
   3   5   6     1101.33     1027.77     97.45 o 
   4   5   6        2.91       -0.37     14.35 o 
   5   5   6       10.54       11.44     18.02 o 
   6   5   6        2.99      -10.72     19.50 o 
   7   5   6      164.94      191.52     33.34 o 
   8   5   6        5.59       37.14     39.13 o 
   9   5   6       17.85        4.06     41.28 o 
 -13   6   6       34.17       32.70     57.52 o 
 -12   6   6       46.98       39.04     35.11 o 
 -11   6   6      561.10      376.45     65.22 o 
 -10   6   6     1055.16     1047.01     98.45 o 
  -9   6   6      455.68      559.54     47.78 o 
  -8   6   6       83.89      121.70     28.60 o 
  -7   6   6      800.38      858.42     70.40 o 
  -6   6   6     4411.56     4304.84    270.62 o 
  -5   6   6     2293.03     2201.55    155.43 o 
  -4   6   6      341.58      353.64     44.42 o 
  -3   6   6      185.78      213.24     29.37 o 
  -2   6   6      479.90      510.88     52.35 o 
  -1   6   6     7057.17     7885.84   1051.18 o 
   0   6   6     4116.49     5125.48    611.04 o 
   1   6   6      604.14      557.79     41.89 o 
   2   6   6      345.40      349.88     21.66 o 
   3   6   6     1418.49     1491.52     64.54 o 
   4   6   6      574.35      635.24     84.91 o 
   5   6   6      450.87      515.97     69.34 o 
   6   6   6       10.94       -3.03     19.72 o 
   7   6   6       41.17       45.71     26.36 o 
   8   6   6       46.76       14.50     35.85 o 
   9   6   6       20.78       23.75     43.60 o 
 -13   7   6       59.60       85.09     60.27 o 
 -12   7   6      346.16      133.14    141.23 o 
 -11   7   6      328.59      265.22     43.55 o 
 -10   7   6       22.69        7.11     30.64 o 
  -9   7   6      824.34      876.72     69.97 o 
  -8   7   6     1178.17     1282.70     54.19 o 
  -7   7   6     2303.60     2301.51    154.78 o 
  -6   7   6      392.62      441.98     42.08 o 
  -5   7   6      643.18      631.91     45.19 o 
  -4   7   6        5.83        1.11     10.14 o 
  -3   7   6       67.15       59.97     16.78 o 
  -2   7   6     4578.47     4960.69    600.04 o 
  -1   7   6     3595.48     4721.80    648.65 o 
   0   7   6      789.33      913.96    112.83 o 
   1   7   6     1311.13     1330.40     99.51 o 
   2   7   6     9056.67     9145.65    615.94 o 
   3   7   6     1565.37     1661.26    197.77 o 
   4   7   6       25.61       26.11     15.86 o 
   5   7   6        2.14      -10.50     17.66 o 
   6   7   6      466.58      491.92     50.08 o 
   7   7   6       86.32       73.06     27.98 o 
   8   7   6        0.62        3.74     27.13 o 
   9   7   6        9.50      -15.81     41.45 o 
 -13   8   6        0.21      -84.31     88.64 o 
 -12   8   6       26.14      -47.27     86.28 o 
 -11   8   6       53.67       68.55     85.88 o 
 -10   8   6        0.97      -18.87     43.34 o 
  -9   8   6       10.82       23.02     28.86 o 
  -8   8   6       28.01       52.83     26.48 o 
  -7   8   6       19.31       23.11     15.80 o 
  -6   8   6       15.89       18.95     12.64 o 
  -5   8   6     1054.47     1032.10     66.51 o 
  -4   8   6     2677.44     2717.38    167.35 o 
  -3   8   6      172.78      197.09     22.82 o 
  -2   8   6        0.39        3.57     12.99 o 
  -1   8   6       12.59        6.56     10.36 o 
   0   8   6     2415.63     2933.84    437.40 o 
   1   8   6       33.55       51.17     10.60 o 
   2   8   6      329.04      374.31     28.90 o 
   3   8   6      308.73      350.68     43.75 o 
   4   8   6        2.24        0.11     15.26 o 
   5   8   6      112.21      146.40     26.82 o 
   6   8   6        3.21       11.65     22.23 o 
   7   8   6       12.32       14.05     23.74 o 
   8   8   6       14.80      -11.31     26.75 o 
   9   8   6        5.40      -38.24     51.61 o 
 -12   9   6      183.64       65.40     98.88 o 
 -11   9   6      125.10       72.63     53.81 o 
 -10   9   6       26.01       60.16     48.31 o 
  -9   9   6      551.61      515.28     66.22 o 
  -8   9   6     1207.68     1234.04    154.63 o 
  -7   9   6      951.94      934.00     81.35 o 
  -6   9   6      328.71      369.60     55.27 o 
  -5   9   6        2.80       -8.77     11.95 o 
  -4   9   6     2035.42     1813.08     87.68 o 
  -3   9   6      742.64      603.62     44.64 o 
  -2   9   6     1108.30     1295.98    143.15 o 
  -1   9   6     3219.23     3716.49    426.01 o 
   0   9   6      165.33      272.51     42.65 o 
   1   9   6     1830.74     2142.26    242.38 o 
   2   9   6     2468.08     2654.50    163.38 o 
   3   9   6     1242.38     1164.77    113.71 o 
   4   9   6      164.84      181.36     33.55 o 
   5   9   6      132.49      153.12     27.21 o 
   6   9   6      196.58      188.17     31.33 o 
   7   9   6      188.90      162.56     34.67 o 
   8   9   6       82.20      127.83     33.45 o 
   9   9   6        2.46        7.72     43.56 o 
 -12  10   6        0.56       -8.67    100.85 o 
 -11  10   6      154.33      125.24     79.18 o 
 -10  10   6      153.42      161.65     56.41 o 
  -9  10   6      399.89      428.71     64.01 o 
  -8  10   6        3.28        0.34     37.01 o 
  -7  10   6      807.79      960.28     61.27 o 
  -6  10   6      884.91      917.38     43.49 o 
  -5  10   6      852.90      844.97     56.72 o 
  -4  10   6      662.10      628.73     29.90 o 
  -3  10   6      306.42      463.27     33.61 o 
  -2  10   6     2686.19     3080.53    236.27 o 
  -1  10   6     1080.36     1067.25    107.01 o 
   0  10   6     2182.51     2413.50    347.92 o 
   1  10   6       66.18      110.54     29.92 o 
   2  10   6      730.78      686.04     46.28 o 
   3  10   6      619.17      674.82     45.22 o 
   4  10   6      304.28      336.91     35.86 o 
   5  10   6      179.14      213.38     30.39 o 
   6  10   6       12.06       12.76     22.92 o 
   7  10   6        0.76      -13.06     23.43 o 
   8  10   6       21.12       10.09     28.17 o 
   9  10   6       42.65       51.61     46.07 o 
 -12  11   6        5.67      -63.03     91.40 o 
 -11  11   6        1.78       52.78     55.04 o 
 -10  11   6       20.41       -2.76     42.70 o 
  -9  11   6        5.19       18.87     39.30 o 
  -8  11   6       39.59       75.74     42.34 o 
  -7  11   6       52.95       21.46     35.89 o 
  -6  11   6       20.71        0.54     14.39 o 
  -5  11   6        0.27        0.58     15.55 o 
  -4  11   6      151.18      138.85     18.85 o 
  -3  11   6       48.34       48.80     14.52 o 
  -2  11   6        2.29        1.68     10.12 o 
  -1  11   6      702.76      831.38     81.09 o 
   0  11   6      250.72      256.15     37.02 o 
   1  11   6      531.94      587.17    102.52 o 
   2  11   6        8.32       11.26     17.59 o 
   3  11   6        0.07       -3.43     14.25 o 
   4  11   6       21.88       14.81     23.44 o 
   5  11   6        0.42       13.91     19.74 o 
   6  11   6        0.53        5.23     22.92 o 
   7  11   6        2.89      -12.48     24.43 o 
   8  11   6        2.40      -14.36     26.99 o 
   9  11   6        0.02       -6.22     30.67 o 
 -12  12   6       57.88       22.85    107.94 o 
 -11  12   6      145.87       30.50     61.85 o 
 -10  12   6       86.39       52.16     51.76 o 
  -9  12   6       33.44       33.74     44.52 o 
  -8  12   6        7.70      -21.14     37.21 o 
  -7  12   6       45.99       46.10     35.87 o 
  -6  12   6       21.20       59.14     34.70 o 
  -5  12   6      742.85      866.54     58.26 o 
  -4  12   6     1055.52     1108.36     97.55 o 
  -3  12   6      121.76      121.46     18.54 o 
  -2  12   6      219.80      231.12     21.30 o 
  -1  12   6     2396.93     2239.99    161.12 o 
   0  12   6     2978.47     3582.22    451.26 o 
   1  12   6      377.75      451.11     94.81 o 
   2  12   6      100.99       91.51     25.06 o 
   3  12   6      158.51      175.99     33.01 o 
   4  12   6      517.44      487.00     84.70 o 
   5  12   6      240.06      261.67     31.98 o 
   6  12   6      103.70      102.77     27.03 o 
   7  12   6       30.85       22.26     27.01 o 
   8  12   6        3.09       17.25     26.94 o 
 -11  13   6        2.48      -12.05     54.50 o 
 -10  13   6        0.36       56.90     52.31 o 
  -9  13   6       58.49       29.89     46.71 o 
  -8  13   6       52.57       80.95     46.07 o 
  -7  13   6      728.75      776.27     60.14 o 
  -6  13   6      965.52      972.39     63.57 o 
  -5  13   6       43.69       73.30     22.09 o 
  -4  13   6     1984.70     1752.75    188.11 o 
  -3  13   6     2610.22     2621.05    247.16 o 
  -2  13   6     1477.55     1444.71     78.72 o 
  -1  13   6     1644.00     1773.79    122.58 o 
   0  13   6      611.34      654.57     92.46 o 
   1  13   6     1814.74     2127.28    438.26 o 
   2  13   6       25.21       55.67     24.47 o 
   3  13   6      286.23      292.63     41.76 o 
   4  13   6      215.36      208.40     36.07 o 
   5  13   6       12.25       14.03     23.91 o 
   6  13   6       37.74       39.07     28.81 o 
   7  13   6      194.02      200.75     43.86 o 
   8  13   6      123.26      118.00     41.81 o 
 -11  14   6       18.54       32.60     57.71 o 
 -10  14   6       31.81        0.94     50.73 o 
  -9  14   6        0.41        3.06     44.67 o 
  -8  14   6        2.62       -4.67     37.44 o 
  -7  14   6      113.31      174.42     48.80 o 
  -6  14   6       37.84       45.07     35.76 o 
  -5  14   6       10.07       -8.30     14.76 o 
  -4  14   6        5.45       10.39     18.00 o 
  -3  14   6      506.37      512.72     48.24 o 
  -2  14   6      128.41      107.34     19.59 o 
  -1  14   6     1048.81     1000.24     94.44 o 
   0  14   6       15.54        0.14     12.72 o 
   1  14   6       65.48       51.92     19.06 o 
   2  14   6       33.84       17.70     21.15 o 
   3  14   6      168.57      147.05     31.86 o 
   4  14   6       34.27       35.65     26.07 o 
   5  14   6       18.31        3.74     23.40 o 
   6  14   6        5.39       -7.36     26.81 o 
   7  14   6        6.92       41.63     34.82 o 
   8  14   6       16.70       37.88     37.24 o 
 -11  15   6        7.71       28.43     60.54 o 
 -10  15   6       72.10       34.13     54.38 o 
  -9  15   6      222.65      155.15     90.41 o 
  -8  15   6       30.81        6.01     41.22 o 
  -7  15   6      471.51      527.11     64.56 o 
  -6  15   6      316.83      359.14     75.44 o 
  -5  15   6       45.76       64.84     38.05 o 
  -4  15   6       92.14      133.29     24.15 o 
  -3  15   6     2092.47     2191.25    152.54 o 
  -2  15   6     2991.27     3057.54    231.77 o 
  -1  15   6        6.68        6.90     14.95 o 
   0  15   6     1274.62     1433.44    149.55 o 
   1  15   6      568.61      488.39     44.69 o 
   2  15   6      898.89      831.28     57.16 o 
   3  15   6      149.53      120.08     31.74 o 
   4  15   6       17.47       10.92     24.96 o 
   5  15   6       12.58       20.41     27.30 o 
   6  15   6       88.71      101.13     38.53 o 
   7  15   6       82.86       70.45     35.48 o 
   8  15   6       16.85       25.70     37.19 o 
 -11  16   6       42.00       90.22     81.55 o 
 -10  16   6      115.51       89.56     60.25 o 
  -9  16   6      105.57       89.40     54.09 o 
  -8  16   6        5.47       -2.81     44.44 o 
  -7  16   6      306.46      223.57     57.91 o 
  -6  16   6      634.51      760.20     70.45 o 
  -5  16   6      723.18      757.22     72.88 o 
  -4  16   6      300.36      289.17     32.57 o 
  -3  16   6      173.53      230.48     30.30 o 
  -2  16   6      471.76      470.69     48.02 o 
  -1  16   6     1209.83     1190.57     61.03 o 
   0  16   6      364.54      467.09     69.70 o 
   1  16   6     1082.95     1179.41     66.58 o 
   2  16   6       65.84      105.29     30.34 o 
   3  16   6      565.46      558.16     52.78 o 
   4  16   6      328.33      331.35     46.79 o 
   5  16   6      132.95      150.77     38.11 o 
   6  16   6      101.22       83.62     37.28 o 
   7  16   6       14.03        1.28     32.69 o 
 -11  17   6        1.34        0.39     73.28 o 
 -10  17   6       35.41       48.10     58.94 o 
  -9  17   6       10.61       16.72     50.28 o 
  -8  17   6       20.72       22.33     47.00 o 
  -7  17   6      225.21      332.04     60.34 o 
  -6  17   6      764.83      854.31     64.41 o 
  -5  17   6       58.39       46.89     37.85 o 
  -4  17   6      169.84      217.59     54.56 o 
  -3  17   6       60.18       41.94     22.18 o 
  -2  17   6       19.03       12.48     16.78 o 
  -1  17   6       96.26      126.32     21.98 o 
   0  17   6        0.35      -14.21     14.71 o 
   1  17   6      359.01      330.71     42.09 o 
   2  17   6       24.52       18.40     24.14 o 
   3  17   6      253.02      241.19     40.38 o 
   4  17   6      142.71       97.58     33.78 o 
   5  17   6       53.98       56.67     31.72 o 
   6  17   6        0.32        4.98     30.36 o 
   7  17   6       60.50       91.67     41.46 o 
 -10  18   6      147.67       39.96     68.74 o 
  -9  18   6      132.22       32.86     51.06 o 
  -8  18   6        3.93      -18.93     47.19 o 
  -7  18   6      475.75      575.33     72.22 o 
  -6  18   6      181.47      275.61     54.89 o 
  -5  18   6      308.92      484.83     62.19 o 
  -4  18   6      801.52      913.94     62.28 o 
  -3  18   6        0.00      -20.99     19.27 o 
  -2  18   6      409.30      389.28     44.03 o 
  -1  18   6      164.22      132.63     25.73 o 
   0  18   6      279.58      289.98     32.59 o 
   1  18   6      549.81      584.08     52.09 o 
   2  18   6       93.22      110.75     32.34 o 
   3  18   6       78.90       84.17     33.30 o 
   4  18   6      345.96      394.63     52.04 o 
   5  18   6       91.22       79.70     34.61 o 
   6  18   6        1.58       24.24     31.42 o 
   7  18   6        0.06       -2.36     46.09 o 
 -10  19   6        0.09       -1.97     65.00 o 
  -9  19   6        8.59      -18.50     50.57 o 
  -8  19   6      288.60      310.63     65.58 o 
  -7  19   6      584.48      611.43     78.23 o 
  -6  19   6       90.42       72.23     42.27 o 
  -5  19   6       51.37       42.76     54.96 o 
  -4  19   6      485.34      525.43    125.67 o 
  -3  19   6     1856.12     2015.50    153.39 o 
  -2  19   6      526.05      455.12     54.79 o 
  -1  19   6       23.47       34.61     20.78 o 
   0  19   6       20.34       15.72     20.67 o 
   1  19   6       51.91       38.60     27.16 o 
   2  19   6       91.58      152.60     35.95 o 
   3  19   6      108.22      118.22     35.63 o 
   4  19   6       63.01       77.20     34.91 o 
   5  19   6       10.81       18.54     32.84 o 
   6  19   6       96.04       58.85     36.62 o 
 -10  20   6        1.62       11.03     75.64 o 
  -9  20   6        2.07        3.22     53.99 o 
  -8  20   6       18.37       30.49     50.83 o 
  -7  20   6       48.05       73.61     48.64 o 
  -6  20   6       49.19      -31.58     39.06 o 
  -5  20   6       34.98        2.26     53.18 o 
  -4  20   6        0.82      -10.83     35.26 o 
  -3  20   6       24.93       37.12     25.02 o 
  -2  20   6       63.12       60.54     23.07 o 
  -1  20   6      112.51      127.48     27.89 o 
   0  20   6       18.71       39.47     26.85 o 
   1  20   6       27.75       12.16     24.98 o 
   2  20   6        7.68       -9.31     24.74 o 
   3  20   6        0.03       -9.37     27.13 o 
   4  20   6        3.97       -2.76     36.64 o 
   5  20   6       16.24       19.00     35.58 o 
   6  20   6        9.94        4.73     48.85 o 
  -9  21   6       13.71        7.09     74.06 o 
  -8  21   6      105.90      162.74     62.37 o 
  -7  21   6      143.29      101.49     50.51 o 
  -6  21   6      131.17      120.42     52.11 o 
  -5  21   6       29.08       14.33     41.36 o 
  -4  21   6      160.45      158.88     49.41 o 
  -3  21   6      272.83      266.30     39.53 o 
  -2  21   6       94.65       96.40     26.16 o 
  -1  21   6       77.38      113.47     27.01 o 
   0  21   6       15.09       -3.47     22.38 o 
   1  21   6      226.89      290.18     44.42 o 
   2  21   6      124.91      147.80     39.15 o 
   3  21   6      146.87      148.62     41.46 o 
   4  21   6       38.76       55.36     35.05 o 
   5  21   6       19.38      -13.88     29.80 o 
   6  21   6       36.08       63.43     58.70 o 
  -9  22   6      114.49      146.94     87.85 o 
  -8  22   6       10.19       48.04     56.40 o 
  -7  22   6       15.00      -12.03     42.78 o 
  -6  22   6      132.03      114.28     51.49 o 
  -5  22   6      524.35      609.00    198.55 o 
  -4  22   6      219.92      244.92     88.05 o 
  -3  22   6       50.22       56.91     31.99 o 
  -2  22   6      194.80      312.50     64.02 o 
  -1  22   6      643.27      867.54    171.33 o 
   0  22   6      399.69      308.70     45.13 o 
   1  22   6       19.70        4.56     27.99 o 
   2  22   6       15.84       -8.29     25.63 o 
   3  22   6        2.41       -1.02     30.05 o 
   4  22   6      162.82      132.89     45.90 o 
   5  22   6      122.83      127.25     63.43 o 
  -8  23   6       68.90       33.13    107.94 o 
  -7  23   6       43.01       55.98     49.88 o 
  -6  23   6       29.48      -14.42     44.78 o 
  -5  23   6       97.24      117.77     52.43 o 
  -4  23   6       44.88       18.42     43.21 o 
  -3  23   6      235.31      302.46     48.46 o 
  -2  23   6        7.30       -9.40     27.42 o 
  -1  23   6       18.82        9.52     24.04 o 
   0  23   6        0.41      -12.21     25.79 o 
   1  23   6       85.15       81.04     34.74 o 
   2  23   6       53.44       87.46     36.49 o 
   3  23   6       93.38       86.42     38.69 o 
   4  23   6       22.41       12.05     32.36 o 
  -7  24   6        3.41      -20.35     44.48 o 
  -6  24   6       18.81       15.24     49.30 o 
  -5  24   6      168.71       93.41     74.06 o 
  -4  24   6       24.57        1.57     29.44 o 
  -3  24   6       11.25      -17.65     26.96 o 
  -2  24   6        4.37      -13.43     29.44 o 
  -1  24   6      125.22      138.64     38.15 o 
   0  24   6       35.86       18.88     30.57 o 
   1  24   6       19.03       15.21     30.51 o 
   2  24   6        3.31       29.84     32.94 o 
   3  24   6       29.10       -1.02     61.85 o 
   4  24   6       27.23       57.52     52.79 o 
  -7  25   6       25.87       18.40     54.78 o 
  -6  25   6        7.61       -4.78     48.88 o 
  -5  25   6       21.80        0.29     42.95 o 
  -4  25   6      111.24      102.21     39.37 o 
  -3  25   6      112.34       95.98     38.42 o 
  -2  25   6       72.80      113.24     50.62 o 
  -1  25   6        3.31       52.00     42.55 o 
   0  25   6        0.52       -3.48     29.14 o 
   1  25   6        8.35        9.50     30.38 o 
   2  25   6      129.78      117.60     42.34 o 
   3  25   6      104.92       87.81     41.49 o 
  -6  26   6       44.35       -4.46     57.52 o 
  -5  26   6       55.71        9.85     62.64 o 
  -4  26   6        1.63        5.97     32.52 o 
  -3  26   6        0.20      -14.11     31.52 o 
  -2  26   6        0.14      -14.03     29.59 o 
  -1  26   6       20.95      -13.79     39.00 o 
   0  26   6       19.04       19.93     31.96 o 
   1  26   6       12.38       40.72     35.16 o 
   2  26   6       19.36       56.67     39.83 o 
  -4  27   6       30.05       31.19     36.94 o 
  -3  27   6       47.09       26.25     37.64 o 
  -2  27   6        0.32      -37.43     34.67 o 
  -1  27   6       17.50       53.97     49.64 o 
   0  27   6        0.99      -16.55     39.79 o 
   1  27   6       23.02       29.98     36.72 o 
  -2  28   6       22.57        0.00     42.55 o 
 -13   1   7       75.84      108.22     45.87 o 
 -12   1   7      276.00      212.00     46.86 o 
 -11   1   7        8.38       -2.32     26.61 o 
 -10   1   7      206.39      177.10     29.62 o 
  -9   1   7      361.86      346.75     39.74 o 
  -8   1   7      525.23      533.50     62.01 o 
  -7   1   7      509.50      591.33     44.99 o 
  -6   1   7      155.74      233.58     26.54 o 
  -5   1   7      467.63      459.66     30.57 o 
  -4   1   7      624.50      669.01    112.84 o 
  -3   1   7      449.29      416.87     31.20 o 
  -2   1   7      553.69      460.23     18.85 o 
  -1   1   7       15.79        9.57      7.15 o 
   0   1   7      880.55      785.15     27.81 o 
   1   1   7     3190.80     3284.36     73.40 o 
   2   1   7     1404.40     1364.82     59.14 o 
   3   1   7      221.29      229.39     21.10 o 
   4   1   7       15.88       18.59     13.69 o 
   5   1   7      202.75      244.30     36.39 o 
   6   1   7      704.65      888.16     78.79 o 
   7   1   7      254.90      401.01     54.93 o 
   8   1   7        1.70      -21.59     38.89 o 
   9   1   7        0.18      -25.64     44.69 o 
 -13   2   7       72.77       47.56     39.25 o 
 -12   2   7       50.08       64.36     37.06 o 
 -11   2   7       76.45       37.20     28.62 o 
 -10   2   7      541.66      438.79     51.33 o 
  -9   2   7      121.34      117.03     18.28 o 
  -8   2   7      658.46      707.66     82.50 o 
  -7   2   7     1132.82     1110.68    146.23 o 
  -6   2   7     4009.49     4281.61    681.22 o 
  -5   2   7     4562.05     5512.30   1256.32 o 
  -4   2   7     1411.71     1660.20    264.66 o 
  -3   2   7     2735.40     3585.07    639.43 o 
  -2   2   7     4422.93     4129.95    122.65 o 
  -1   2   7     4430.69     4167.74     53.32 o 
   0   2   7      116.51      162.12     13.61 o 
   1   2   7       40.04       46.47     11.08 o 
   2   2   7       12.17       20.69     10.82 o 
   3   2   7     2508.30     2640.15    164.28 o 
   4   2   7     1262.91     1329.96     83.19 o 
   5   2   7      118.82       99.65     23.77 o 
   6   2   7       14.12      -16.02     28.15 o 
   7   2   7       83.52       89.72     39.97 o 
   8   2   7      269.80      333.16     60.16 o 
   9   2   7       35.49       52.35     49.02 o 
 -13   3   7        5.61       31.60     38.13 o 
 -12   3   7        4.33       25.34     35.17 o 
 -11   3   7        8.72       -6.53     25.64 o 
 -10   3   7       20.25       20.00     22.13 o 
  -9   3   7      243.91      265.48     27.24 o 
  -8   3   7        0.11       -3.86     16.59 o 
  -7   3   7       46.13       32.05     16.18 o 
  -6   3   7      455.31      492.40     98.79 o 
  -5   3   7      519.49      644.46    124.88 o 
  -4   3   7      278.68      427.67     40.99 o 
  -3   3   7      512.07      747.11    145.36 o 
  -2   3   7     3135.54     3560.17    391.59 o 
  -1   3   7      785.13      909.98     26.50 o 
   0   3   7       12.98       33.01      9.16 o 
   1   3   7      104.42      118.03     13.87 o 
   2   3   7     1331.75     1389.13     68.93 o 
   3   3   7       54.88       66.96     14.85 o 
   4   3   7       38.90       15.57     13.45 o 
   5   3   7       23.20       14.36     19.64 o 
   6   3   7       49.67       24.06     21.66 o 
   7   3   7       11.27       30.01     35.91 o 
   8   3   7        5.37       32.72     41.56 o 
   9   3   7        1.98      -43.26     42.30 o 
 -13   4   7       22.91       27.58     53.58 o 
 -12   4   7       89.97       32.13     33.10 o 
 -11   4   7       66.98       46.76     30.20 o 
 -10   4   7      173.52      146.33     28.53 o 
  -9   4   7      308.16      272.76     37.03 o 
  -8   4   7       18.77        3.15     17.04 o 
  -7   4   7     1784.67     1967.54    218.05 o 
  -6   4   7     1328.13     1478.88    166.43 o 
  -5   4   7     1100.74     1387.78    170.64 o 
  -4   4   7       68.35      146.68     47.42 o 
  -3   4   7     7837.96     9685.35   1623.21 o 
  -2   4   7     3023.52     3368.30    747.02 o 
  -1   4   7      137.80      113.47     11.23 o 
   0   4   7        7.61       23.63      8.20 o 
   1   4   7       21.84       33.20     10.86 o 
   2   4   7      422.34      406.14     23.70 o 
   3   4   7       42.83       45.79     13.51 o 
   4   4   7      800.23      833.04     52.15 o 
   5   4   7      846.76     1120.11    139.26 o 
   6   4   7       24.63       29.65     23.83 o 
   7   4   7       28.97        6.86     36.77 o 
   8   4   7      173.28      213.99     56.53 o 
   9   4   7       75.74       76.65     51.48 o 
 -13   5   7       71.34       33.88     56.34 o 
 -12   5   7      261.17      126.42     49.13 o 
 -11   5   7       44.09        2.63     27.76 o 
 -10   5   7      339.84      455.56     47.54 o 
  -9   5   7     1244.92     1460.00    176.43 o 
  -8   5   7     2825.20     2894.11    254.57 o 
  -7   5   7     1871.81     1880.51    163.55 o 
  -6   5   7     1441.00     1444.05     83.58 o 
  -5   5   7     2070.62     2458.66    285.44 o 
  -4   5   7     4051.39     3912.47    202.49 o 
  -3   5   7    14011.90    16327.68   2742.47 o 
  -2   5   7     1512.15     1589.14    267.57 o 
  -1   5   7      385.48      592.29     83.47 o 
   0   5   7      903.57      866.79     39.66 o 
   1   5   7     4503.16     4310.92    260.45 o 
   2   5   7     1501.83     1676.03    120.88 o 
   3   5   7       82.08       84.48     15.54 o 
   4   5   7        0.46        4.50     15.67 o 
   5   5   7      176.72      227.92     29.95 o 
   6   5   7      450.62      481.30     42.42 o 
   7   5   7       45.74       55.98     37.01 o 
   8   5   7       14.25       21.60     42.06 o 
   9   5   7        1.93       -5.87     46.07 o 
 -12   6   7        0.16      -52.00     78.40 o 
 -11   6   7       69.93      124.88     93.37 o 
 -10   6   7      145.76      173.82     56.24 o 
  -9   6   7       61.32      137.49     50.42 o 
  -8   6   7      653.49      685.36     84.47 o 
  -7   6   7      388.86      478.03     45.20 o 
  -6   6   7       58.33       53.17     17.20 o 
  -5   6   7      624.47      769.93     96.79 o 
  -4   6   7      191.97      242.29     43.46 o 
  -3   6   7       18.94       20.81     15.07 o 
  -2   6   7        9.36       79.27     26.24 o 
  -1   6   7      468.93      556.22     84.77 o 
   0   6   7      777.39      768.42     54.36 o 
   1   6   7      306.74      348.46     28.43 o 
   2   6   7        4.66       19.54     11.22 o 
   3   6   7        1.04       -8.10     13.82 o 
   4   6   7      121.63      119.05     23.78 o 
   5   6   7        6.26       13.31     19.80 o 
   6   6   7        0.01      -19.12     20.19 o 
   7   6   7       31.20       19.20     25.64 o 
   8   6   7        4.01       26.66     41.90 o 
   9   6   7        0.04      -30.01     43.33 o 
 -13   7   7       24.60      -92.58     88.25 o 
 -12   7   7       26.90      -15.36     86.28 o 
 -11   7   7        5.16       46.03     52.84 o 
 -10   7   7      334.46      514.96     71.36 o 
  -9   7   7      670.76      736.18     75.75 o 
  -8   7   7      649.56      694.17     73.54 o 
  -7   7   7      880.04      837.80     91.49 o 
  -6   7   7       76.57      103.98     19.69 o 
  -5   7   7     3023.83     3241.63    259.29 o 
  -4   7   7     1573.69     1610.20    186.57 o 
  -3   7   7     1008.57     1045.27    157.88 o 
  -2   7   7     1011.40      978.15    131.23 o 
  -1   7   7       30.07       23.32     12.86 o 
   0   7   7     1580.35     1809.58    266.05 o 
   1   7   7      464.70      469.59     24.11 o 
   2   7   7      428.65      481.42     50.55 o 
   3   7   7      818.80      801.47    128.92 o 
   4   7   7       97.14      125.69     24.34 o 
   5   7   7       39.81       65.41     22.89 o 
   6   7   7      112.14      175.82     31.87 o 
   7   7   7       31.93        3.42     26.14 o 
   8   7   7        3.07       14.28     41.48 o 
   9   7   7        0.21      -21.90     42.16 o 
 -13   8   7        0.16      -49.64     97.70 o 
 -12   8   7      140.60      183.19    106.37 o 
 -11   8   7      217.79      292.97     66.82 o 
 -10   8   7      268.79      258.44     61.43 o 
  -9   8   7      239.35      274.85     59.22 o 
  -8   8   7      561.67      765.25    115.23 o 
  -7   8   7     3162.38     2947.76    178.43 o 
  -6   8   7     4662.98     5067.13    462.20 o 
  -5   8   7     2573.23     2785.32    247.83 o 
  -4   8   7      262.40      279.35     64.73 o 
  -3   8   7     1765.40     1766.78    313.55 o 
  -2   8   7     2361.15     2340.33    316.11 o 
  -1   8   7     4124.09     4697.34    740.19 o 
   0   8   7     4819.59     6390.15   1088.98 o 
   1   8   7       65.43       38.64     14.46 o 
   2   8   7     1842.82     1772.01    134.37 o 
   3   8   7     1170.45     1268.26    119.26 o 
   4   8   7     1117.50     1253.84    155.41 o 
   5   8   7      262.87      306.44     56.35 o 
   6   8   7       51.59       40.29     24.12 o 
   7   8   7      189.57      209.53     50.87 o 
   8   8   7       71.31       51.76     41.18 o 
 -12   9   7       20.23      104.00    101.25 o 
 -11   9   7       77.35       68.15     60.11 o 
 -10   9   7        2.07      -43.22     44.01 o 
  -9   9   7       82.97       60.51     46.28 o 
  -8   9   7      700.48      706.21     70.32 o 
  -7   9   7       10.93       -3.91     17.73 o 
  -6   9   7       78.81       87.62     19.47 o 
  -5   9   7      591.00      494.43     42.76 o 
  -4   9   7      498.36      438.99     41.11 o 
  -3   9   7      569.08      462.32    106.37 o 
  -2   9   7      169.83      213.45     23.92 o 
  -1   9   7      942.11     1110.55    154.95 o 
   0   9   7       14.67        5.18     11.71 o 
   1   9   7      389.91      484.94    100.58 o 
   2   9   7       59.47       59.50     22.14 o 
   3   9   7       21.15       15.36     21.01 o 
   4   9   7      126.78      134.26     25.28 o 
   5   9   7       51.58       46.92     22.82 o 
   6   9   7       39.84       18.80     25.05 o 
   7   9   7       35.39       11.35     26.94 o 
   8   9   7       20.60       48.91     32.12 o 
 -12  10   7       72.32       -3.55     95.34 o 
 -11  10   7       12.18      -52.92     51.43 o 
 -10  10   7        0.94      -43.11     45.18 o 
  -9  10   7        0.05      -26.23     41.52 o 
  -8  10   7      220.38      380.90     58.81 o 
  -7  10   7      110.43      122.22     24.95 o 
  -6  10   7      196.57      148.06     30.71 o 
  -5  10   7      810.81      770.48     45.09 o 
  -4  10   7       13.13        7.29     13.95 o 
  -3  10   7      180.93      193.00     21.92 o 
  -2  10   7     1017.14     1047.04     88.45 o 
  -1  10   7      339.33      334.56     50.55 o 
   0  10   7      155.63      179.96     28.52 o 
   1  10   7      543.98      713.40    125.54 o 
   2  10   7       24.46       19.35     19.88 o 
   3  10   7      250.22      249.64     37.68 o 
   4  10   7      202.30      174.57     36.12 o 
   5  10   7       21.01       27.03     27.54 o 
   6  10   7        0.00       16.21     23.25 o 
   7  10   7       21.50       27.73     27.97 o 
   8  10   7        4.75        9.02     29.18 o 
 -12  11   7       29.55      -70.91     87.85 o 
 -11  11   7       28.97      -54.69     52.83 o 
 -10  11   7      102.56      111.72     57.24 o 
  -9  11   7      579.78      813.26     78.04 o 
  -8  11   7      550.65      754.48    103.61 o 
  -7  11   7      212.68      294.21     51.20 o 
  -6  11   7       67.22       79.98     21.89 o 
  -5  11   7      864.14      844.91     62.32 o 
  -4  11   7      721.52      684.94     37.19 o 
  -3  11   7      900.07     1032.14     69.25 o 
  -2  11   7     3573.89     3600.83    343.36 o 
  -1  11   7       66.69       77.05     17.99 o 
   0  11   7     1819.55     2279.35    452.10 o 
   1  11   7      585.59      755.34    141.23 o 
   2  11   7     1435.27     1411.60     69.34 o 
   3  11   7       56.89       34.30     26.19 o 
   4  11   7      417.58      369.78     44.94 o 
   5  11   7       80.48       94.21     35.85 o 
   6  11   7       70.67       77.88     34.94 o 
   7  11   7      141.60      102.02     41.77 o 
   8  11   7       22.51       17.41     35.86 o 
 -12  12   7       40.62       16.94     82.34 o 
 -11  12   7       93.91      115.71     63.09 o 
 -10  12   7        2.33       10.64     61.46 o 
  -9  12   7       56.16       87.36     51.78 o 
  -8  12   7       33.40       20.69     40.13 o 
  -7  12   7       33.40       29.11     49.24 o 
  -6  12   7       15.29        8.00     18.53 o 
  -5  12   7      114.74       78.62     22.33 o 
  -4  12   7      155.30      147.14     24.85 o 
  -3  12   7      316.01      357.15     38.50 o 
  -2  12   7       10.92        2.94     11.96 o 
  -1  12   7     2522.26     2723.91    260.16 o 
   0  12   7       23.47       32.24     15.54 o 
   1  12   7      623.58      770.36    155.76 o 
   2  12   7       86.61       73.74     27.16 o 
   3  12   7      104.99       48.35     30.73 o 
   4  12   7        1.35        2.47     25.24 o 
   5  12   7        2.08       -5.97     25.65 o 
   6  12   7        8.76       14.92     31.69 o 
   7  12   7        1.27      -38.68     29.56 o 
   8  12   7        6.07      -11.36     34.67 o 
 -12  13   7       62.30      -13.39     82.73 o 
 -11  13   7       22.34      -16.32     56.98 o 
 -10  13   7      184.06      186.90     59.68 o 
  -9  13   7      414.81      426.58     69.07 o 
  -8  13   7      224.07      274.65     55.60 o 
  -7  13   7       36.60       61.74     42.79 o 
  -6  13   7      872.31      935.82     64.53 o 
  -5  13   7      181.68      205.37     39.25 o 
  -4  13   7      244.70      198.37     23.53 o 
  -3  13   7      122.08      118.04     20.10 o 
  -2  13   7        2.54        2.82     12.53 o 
  -1  13   7       32.00       38.19     15.00 o 
   0  13   7        1.72        3.67     11.42 o 
   1  13   7     1347.65     1349.51     69.36 o 
   2  13   7     1444.27     1325.04     70.48 o 
   3  13   7        0.33        0.35     22.98 o 
   4  13   7      213.69      163.96     36.38 o 
   5  13   7      333.26      339.31     49.56 o 
   6  13   7        7.75        9.56     33.14 o 
   7  13   7        4.64        6.76     36.85 o 
   8  13   7        0.84       -1.92     35.01 o 
 -11  14   7      421.32      431.78    164.87 o 
 -10  14   7      110.01      192.24     64.51 o 
  -9  14   7        4.53       11.18     45.77 o 
  -8  14   7      137.45      182.42     54.86 o 
  -7  14   7      479.15      772.35    139.66 o 
  -6  14   7      534.70      657.13     69.38 o 
  -5  14   7      135.87      146.04     26.00 o 
  -4  14   7       47.62       59.36     22.79 o 
  -3  14   7        6.64       22.41     20.60 o 
  -2  14   7     1547.31     1606.99    124.47 o 
  -1  14   7     2303.74     2462.14    211.93 o 
   0  14   7     1420.53     1677.78    371.41 o 
   1  14   7       95.75       58.87     27.30 o 
   2  14   7     1232.75     1112.45     66.79 o 
   3  14   7      797.22      811.67     60.44 o 
   4  14   7      379.39      375.11     48.95 o 
   5  14   7       50.52       28.13     31.14 o 
   6  14   7        8.18       15.69     33.27 o 
   7  14   7        8.00        0.94     32.36 o 
 -11  15   7       48.98       32.48     61.34 o 
 -10  15   7       12.31      -22.24     51.38 o 
  -9  15   7        5.13       -3.45     49.54 o 
  -8  15   7        1.27      -24.25     41.99 o 
  -7  15   7      227.08      308.03     57.50 o 
  -6  15   7      679.30      691.41     68.42 o 
  -5  15   7       14.44        2.80     20.40 o 
  -4  15   7      526.05      512.82     91.81 o 
  -3  15   7     1025.38     1132.73     56.95 o 
  -2  15   7      549.54      556.72    102.43 o 
  -1  15   7       60.33       72.24     17.56 o 
   0  15   7      295.78      366.71     47.44 o 
   1  15   7      277.88      309.31     41.08 o 
   2  15   7      117.96      144.09     34.94 o 
   3  15   7       11.36       21.31     25.62 o 
   4  15   7      110.88       81.94     32.04 o 
   5  15   7       15.47       -6.72     26.75 o 
   6  15   7       19.96       41.35     31.87 o 
   7  15   7       56.81       31.16     33.96 o 
 -11  16   7      122.01       44.12     82.34 o 
 -10  16   7      158.37      181.44     68.71 o 
  -9  16   7       22.22      -28.58     45.04 o 
  -8  16   7      157.10      145.34     56.91 o 
  -7  16   7       58.29       54.22     46.21 o 
  -6  16   7        1.00      -32.42     35.16 o 
  -5  16   7        9.44      -10.86     34.18 o 
  -4  16   7      171.82      247.30     33.16 o 
  -3  16   7       74.89       72.15     24.86 o 
  -2  16   7       36.69       40.64     19.24 o 
  -1  16   7       23.47       12.10     16.55 o 
   0  16   7      282.12      303.30     54.03 o 
   1  16   7        3.40       27.38     22.56 o 
   2  16   7       78.61       77.86     28.93 o 
   3  16   7      256.23      244.23     41.20 o 
   4  16   7      264.20      281.76     62.84 o 
   5  16   7        4.57       25.17     29.06 o 
   6  16   7       80.57       84.63     36.77 o 
   7  16   7        2.30       38.02     37.33 o 
 -11  17   7        7.86      -75.25     71.31 o 
 -10  17   7       58.90       56.99     60.23 o 
  -9  17   7      233.36      291.62     65.49 o 
  -8  17   7      304.97      292.82     65.24 o 
  -7  17   7       35.60       -0.62     42.39 o 
  -6  17   7        0.40      -23.99     42.15 o 
  -5  17   7      116.92      144.55     45.96 o 
  -4  17   7     1989.34     1902.55    183.73 o 
  -3  17   7     1682.34     1643.01    136.70 o 
  -2  17   7       62.06       88.69     21.73 o 
  -1  17   7        1.02        5.20     17.92 o 
   0  17   7      149.83      185.60     36.87 o 
   1  17   7     1191.25     1355.38     74.88 o 
   2  17   7      432.57      483.96     52.31 o 
   3  17   7        8.38       25.36     27.15 o 
   4  17   7        0.33      -11.20     25.51 o 
   5  17   7      109.16      112.33     39.14 o 
   6  17   7       89.53       70.68     37.34 o 
 -10  18   7       15.18      -21.83     66.38 o 
  -9  18   7       20.92       -0.11     48.46 o 
  -8  18   7       72.22       57.48     53.10 o 
  -7  18   7      348.11      472.45     71.63 o 
  -6  18   7      206.72      200.83     53.03 o 
  -5  18   7      194.07      264.63     53.63 o 
  -4  18   7      385.94      355.67    116.61 o 
  -3  18   7      388.42      456.58     51.29 o 
  -2  18   7      949.76      950.10     62.51 o 
  -1  18   7      203.70      223.98     31.28 o 
   0  18   7      207.23      171.66     34.82 o 
   1  18   7       48.13       91.24     31.90 o 
   2  18   7      207.41      173.59     38.44 o 
   3  18   7       27.68       21.37     28.08 o 
   4  18   7        1.40       27.12     29.90 o 
   5  18   7        7.58       22.93     31.44 o 
   6  18   7        1.38        9.84     34.53 o 
 -10  19   7       15.93      -45.30     70.91 o 
  -9  19   7       62.69        5.73     53.24 o 
  -8  19   7        2.22       -1.23     50.16 o 
  -7  19   7        7.07      -22.13     42.30 o 
  -6  19   7        3.25      -19.46     40.55 o 
  -5  19   7      110.59       92.83     45.41 o 
  -4  19   7      262.10      383.94    127.44 o 
  -3  19   7       34.55       18.96     20.08 o 
  -2  19   7       15.17       27.54     20.82 o 
  -1  19   7      272.29      275.74     51.99 o 
   0  19   7      103.30       95.34     30.64 o 
   1  19   7        0.31       -2.58     24.09 o 
   2  19   7       76.52       66.72     32.03 o 
   3  19   7        0.80        4.72     27.54 o 
   4  19   7       59.38       71.22     36.41 o 
   5  19   7        2.24      -16.85     35.65 o 
   6  19   7        2.71       26.00     50.43 o 
  -9  20   7        2.53      -74.94     49.96 o 
  -8  20   7      121.30      155.25     60.10 o 
  -7  20   7      165.92      152.92     53.49 o 
  -6  20   7      408.76      442.64     66.53 o 
  -5  20   7      312.11      459.53     65.56 o 
  -4  20   7        9.00       14.45     39.09 o 
  -3  20   7        2.96      -24.24     18.34 o 
  -2  20   7      188.31      176.13     37.62 o 
  -1  20   7     1425.18     1740.70    232.19 o 
   0  20   7      571.91      540.29     54.67 o 
   1  20   7       36.11        8.25     25.59 o 
   2  20   7        9.16        8.38     26.63 o 
   3  20   7      380.01      357.49     53.90 o 
   4  20   7      171.36      150.13     44.23 o 
   5  20   7        2.44        8.50     34.23 o 
  -9  21   7       64.91      -46.09     70.12 o 
  -8  21   7      206.11      170.05     65.28 o 
  -7  21   7      160.96      151.88     57.72 o 
  -6  21   7       12.42       22.29     44.01 o 
  -5  21   7      365.81      415.74     78.59 o 
  -4  21   7      598.82      584.15    231.45 o 
  -3  21   7       78.79       53.89     29.34 o 
  -2  21   7        5.94      -10.74     19.20 o 
  -1  21   7       17.07       10.56     23.77 o 
   0  21   7       81.46       65.17     31.59 o 
   1  21   7       18.83        8.60     29.92 o 
   2  21   7       50.96       80.51     35.78 o 
   3  21   7       61.31       65.25     38.27 o 
   4  21   7        2.95        5.99     33.52 o 
   5  21   7       23.97       23.64     46.88 o 
  -8  22   7        9.54      -18.96     56.53 o 
  -7  22   7       45.90       -6.74     57.71 o 
  -6  22   7      136.37      150.46     90.41 o 
  -5  22   7        0.20       -0.76     41.25 o 
  -4  22   7        0.04       -9.88     26.41 o 
  -3  22   7       28.57       32.43     31.17 o 
  -2  22   7        0.27      -24.97     21.23 o 
  -1  22   7       38.20       48.31     29.84 o 
   0  22   7       76.32       57.35     31.62 o 
   1  22   7        1.17       44.69     31.18 o 
   2  22   7        7.32       25.14     31.94 o 
   3  22   7        2.80      -15.43     32.87 o 
   4  22   7        4.72       50.66     39.48 o 
  -8  23   7       62.03      136.70     76.82 o 
  -7  23   7      101.04       48.59     53.94 o 
  -6  23   7        3.40      -22.55     53.18 o 
  -5  23   7      216.90      218.18     59.09 o 
  -4  23   7      162.18      151.14     38.24 o 
  -3  23   7      162.30      148.46     43.01 o 
  -2  23   7       30.96       23.37     30.30 o 
  -1  23   7       78.81       47.68     31.42 o 
   0  23   7       34.31       59.32     33.93 o 
   1  23   7       66.10       53.34     36.05 o 
   2  23   7      108.76      115.13     40.41 o 
   3  23   7       29.26       55.54     40.07 o 
   4  23   7        0.08      -18.12     44.12 o 
  -7  24   7       17.22      -31.15     49.13 o 
  -6  24   7      160.55      101.90     70.12 o 
  -5  24   7      164.46      124.61     94.35 o 
  -4  24   7        8.25      -14.07     29.95 o 
  -3  24   7       61.87       54.86     36.49 o 
  -2  24   7      221.24      266.79     48.73 o 
  -1  24   7       63.31       91.88     36.57 o 
   0  24   7        1.91       -3.73     28.75 o 
   1  24   7        7.32       -4.80     29.36 o 
   2  24   7       17.35        4.96     31.05 o 
   3  24   7      157.55      121.73     63.82 o 
  -6  25   7       39.10       41.76     61.65 o 
  -5  25   7        7.41      -16.94     57.52 o 
  -4  25   7        2.32      -10.76     32.06 o 
  -3  25   7        0.02        5.81     31.74 o 
  -2  25   7        2.12       -3.26     31.20 o 
  -1  25   7        2.20      -17.73     35.06 o 
   0  25   7        0.62       -0.87     30.08 o 
   1  25   7        6.90        9.86     33.12 o 
   2  25   7       11.82       28.05     37.34 o 
  -5  26   7       16.75       11.26     38.62 o 
  -4  26   7        5.57      -23.58     30.58 o 
  -3  26   7      107.49      147.26     46.55 o 
  -2  26   7       87.42       58.31     51.61 o 
  -1  26   7        5.33       34.67     45.30 o 
   0  26   7       30.89       41.81     36.33 o 
   1  26   7        5.72       16.10     34.38 o 
  -3  27   7       63.19       61.50     40.08 o 
  -2  27   7        0.43      -30.33     39.79 o 
  -1  27   7        0.55       22.85     44.52 o 
 -13   0   8      303.47      255.28     72.88 o 
 -12   0   8      352.09      268.28     66.97 o 
 -11   0   8      122.34       93.18     42.11 o 
 -10   0   8        1.16       -7.52     22.58 o 
  -9   0   8      750.59      796.15    139.14 o 
  -8   0   8       55.12       37.95     36.10 o 
  -7   0   8      816.94     1084.37    299.40 o 
  -6   0   8     4330.78     5848.45   1566.75 o 
  -5   0   8     1307.04     1162.56     76.82 o 
  -4   0   8      422.56      440.83     50.82 o 
  -3   0   8     3754.41     3366.58    184.37 o 
  -2   0   8     3663.06     3103.59    144.38 o 
  -1   0   8     1721.89     1798.47     55.17 o 
   0   0   8      370.92      391.49     30.93 o 
   1   0   8     3133.87     2997.88    156.20 o 
   2   0   8     1657.48     1703.76     63.78 o 
   3   0   8      490.57      536.26     59.68 o 
   4   0   8      134.45      197.40     38.21 o 
   5   0   8      423.09      553.90     76.82 o 
   6   0   8      120.92      120.16     58.70 o 
   7   0   8      352.21      467.23     88.25 o 
   8   0   8      155.37      198.95     77.61 o 
 -13   1   8        1.92       52.91     39.97 o 
 -12   1   8        5.87       37.23     34.12 o 
 -11   1   8       54.10       33.83     27.02 o 
 -10   1   8      151.23      170.94     22.65 o 
  -9   1   8      155.99      169.24     20.00 o 
  -8   1   8      360.81      397.73     38.05 o 
  -7   1   8        0.01      -15.52     25.61 o 
  -6   1   8      355.78      433.00     45.30 o 
  -5   1   8      149.09      156.83     34.49 o 
  -4   1   8     1617.41     1449.75     81.94 o 
  -3   1   8     2638.01     2303.97     68.41 o 
  -2   1   8      639.70      674.76     24.49 o 
  -1   1   8      806.35      656.88     31.67 o 
   0   1   8       23.51       22.59      9.70 o 
   1   1   8     1709.80     1713.22     42.78 o 
   2   1   8       72.03      106.05     16.26 o 
   3   1   8       34.74       61.57     15.44 o 
   4   1   8       12.44        4.87     14.00 o 
   5   1   8      139.91      150.30     34.22 o 
   6   1   8      175.76      198.23     43.45 o 
   7   1   8        8.02       -7.22     37.19 o 
   8   1   8        0.49      -12.30     42.37 o 
 -13   2   8      111.81       72.88     59.49 o 
 -12   2   8      194.97      192.60     44.80 o 
 -11   2   8        7.06       -5.70     26.02 o 
 -10   2   8       23.72        1.01     22.20 o 
  -9   2   8       60.11       29.90     16.46 o 
  -8   2   8       14.63       12.40     16.71 o 
  -7   2   8        9.87      -15.87     26.12 o 
  -6   2   8      426.82      686.11     59.73 o 
  -5   2   8     2107.12     2557.84    378.92 o 
  -4   2   8      166.66      256.47     50.89 o 
  -3   2   8     3095.43     2693.47     70.85 o 
  -2   2   8     1586.27     1558.42     34.86 o 
  -1   2   8     1752.83     1559.83     36.27 o 
   0   2   8      909.06      902.48     29.94 o 
   1   2   8     2410.53     2316.64    102.58 o 
   2   2   8       38.46       43.12     13.22 o 
   3   2   8       29.60       31.77     14.05 o 
   4   2   8       26.86       26.13     15.45 o 
   5   2   8        0.01      -16.82     16.93 o 
   6   2   8        2.42      -17.59     42.55 o 
   7   2   8       38.34       66.78     42.34 o 
   8   2   8       32.42       32.15     43.92 o 
 -13   3   8       32.86      110.31     62.24 o 
 -12   3   8       61.79       15.30     40.74 o 
 -11   3   8      146.63      222.58     87.46 o 
 -10   3   8      386.78      490.09    110.32 o 
  -9   3   8      709.19      723.94     84.10 o 
  -8   3   8      954.43      838.79     94.69 o 
  -7   3   8        1.61      -37.21     31.60 o 
  -6   3   8      366.95      482.35     75.73 o 
  -5   3   8     1398.66     1562.80    210.13 o 
  -4   3   8     3098.90     3308.45    627.25 o 
  -3   3   8     1988.01     2212.41    503.92 o 
  -2   3   8      382.54      400.97     18.91 o 
  -1   3   8     1581.14     1489.75     49.75 o 
   0   3   8      922.94      961.71     39.71 o 
   1   3   8      867.27      823.98     30.84 o 
   2   3   8      151.89      175.11     18.57 o 
   3   3   8       54.14       79.55     16.54 o 
   4   3   8      132.03      142.28     25.61 o 
   5   3   8      131.86      104.19     26.87 o 
   6   3   8      154.95      231.47     45.81 o 
   7   3   8      101.13      165.07     46.80 o 
   8   3   8        0.34       19.86     44.91 o 
 -12   4   8        1.45       54.76     73.28 o 
 -11   4   8      126.23       91.40     76.43 o 
 -10   4   8       70.54        7.28     78.59 o 
  -9   4   8      117.69      115.22     42.53 o 
  -8   4   8     1835.79     2001.55    380.21 o 
  -7   4   8     1099.76     1225.93    270.29 o 
  -6   4   8      173.20      253.76     51.52 o 
  -5   4   8      846.45      914.22    159.86 o 
  -4   4   8     3978.74     5194.31    880.46 o 
  -3   4   8      876.46     1201.68    221.77 o 
  -2   4   8     1997.30     2390.38    393.39 o 
  -1   4   8      864.24      838.45     26.80 o 
   0   4   8      335.35      364.44     20.72 o 
   1   4   8       17.30       36.30     11.79 o 
   2   4   8       91.63       95.18     15.60 o 
   3   4   8      790.26      819.37     49.70 o 
   4   4   8      470.32      564.66     38.88 o 
   5   4   8       13.04       -4.45     19.72 o 
   6   4   8       20.24       30.73     25.61 o 
   7   4   8      147.13      188.63     50.14 o 
   8   4   8       74.90      103.59     48.20 o 
 -12   5   8       14.12       34.27     74.46 o 
 -11   5   8        7.92      -34.05     42.76 o 
 -10   5   8      116.88      133.30     52.34 o 
  -9   5   8      421.48      450.98     43.08 o 
  -8   5   8      216.23      236.30     40.81 o 
  -7   5   8      203.31      185.33     32.98 o 
  -6   5   8        8.08       -8.82     17.92 o 
  -5   5   8       73.89      100.22     29.31 o 
  -4   5   8        4.46        1.46     16.84 o 
  -3   5   8     2311.86     3123.65    615.17 o 
  -2   5   8      230.52      254.36     40.84 o 
  -1   5   8     1529.61     1563.54     54.71 o 
   0   5   8      622.26      654.26     33.32 o 
   1   5   8       13.90        6.47     10.14 o 
   2   5   8      163.14      159.01     17.93 o 
   3   5   8       25.93       30.51     14.41 o 
   4   5   8      747.14      815.22     54.91 o 
   5   5   8        2.11       -9.38     20.44 o 
   6   5   8       16.06       -3.73     22.09 o 
   7   5   8       14.47       -3.91     36.39 o 
   8   5   8        0.50       -2.06     43.31 o 
 -13   6   8       37.53       -8.27     79.97 o 
 -12   6   8      106.75       30.33     76.82 o 
 -11   6   8       50.39       37.83     49.63 o 
 -10   6   8      173.29      196.31     53.81 o 
  -9   6   8       23.35       15.69     41.76 o 
  -8   6   8     1438.31     1382.65    163.27 o 
  -7   6   8     3987.29     3853.48    461.39 o 
  -6   6   8     3130.28     3135.21    447.59 o 
  -5   6   8      207.91      223.38     29.27 o 
  -4   6   8     6137.61     6817.84   1248.19 o 
  -3   6   8     6552.66     7452.69   1494.21 o 
  -2   6   8     2461.43     2829.55    615.40 o 
  -1   6   8     2048.38     2300.97    412.73 o 
   0   6   8      181.10      241.08     23.40 o 
   1   6   8      733.16      748.17     37.32 o 
   2   6   8      399.12      422.57     33.74 o 
   3   6   8     1419.46     1481.58    139.82 o 
   4   6   8     1242.77     1401.97    169.99 o 
   5   6   8        3.71       16.95     22.30 o 
   6   6   8       96.67       70.23     30.39 o 
   7   6   8      173.00      193.09     47.44 o 
   8   6   8       82.87      148.67     52.56 o 
 -13   7   8       21.08      -60.67     71.70 o 
 -12   7   8       26.43      -67.37     58.31 o 
 -11   7   8        5.46      -33.76     41.70 o 
 -10   7   8      178.17      184.53     54.59 o 
  -9   7   8      322.19      459.87     65.01 o 
  -8   7   8      115.55      170.34     26.64 o 
  -7   7   8      135.45       94.00     23.32 o 
  -6   7   8        2.84        1.72     15.05 o 
  -5   7   8     2396.36     2550.39    361.47 o 
  -4   7   8     3875.14     4572.31    748.72 o 
  -3   7   8      341.85      401.07     58.88 o 
  -2   7   8      108.53      125.20     25.08 o 
  -1   7   8     1139.12     1494.95    241.46 o 
   0   7   8     4433.19     4282.06    233.02 o 
   1   7   8      143.68      139.48     20.62 o 
   2   7   8       19.51       34.73     16.32 o 
   3   7   8      102.88       84.94     27.90 o 
   4   7   8        1.43      -13.80     18.31 o 
   5   7   8      220.70      299.94     62.34 o 
   6   7   8      191.58      237.06     36.86 o 
   7   7   8       22.36       36.07     29.00 o 
   8   7   8        4.75      -25.92     41.35 o 
 -12   8   8        0.15      -41.76     60.67 o 
 -11   8   8       36.86       50.52     95.34 o 
 -10   8   8        6.39      -52.59     55.94 o 
  -9   8   8        9.41      -24.56     43.52 o 
  -8   8   8        9.82       14.11     20.13 o 
  -7   8   8      601.84      617.12     76.36 o 
  -6   8   8      185.58      196.43     27.75 o 
  -5   8   8      300.75      291.21     43.29 o 
  -4   8   8      278.75      414.74     64.37 o 
  -3   8   8     1222.30     1368.42    224.58 o 
  -2   8   8      234.08      233.61     38.15 o 
  -1   8   8      197.70      245.85     34.86 o 
   0   8   8       67.15       49.07     15.74 o 
   1   8   8      311.15      290.25     26.48 o 
   2   8   8        8.30       20.30     20.68 o 
   3   8   8        0.25      -12.62     20.02 o 
   4   8   8      252.89      280.95     54.96 o 
   5   8   8       82.66       78.87     32.81 o 
   6   8   8       99.53       66.13     53.18 o 
   7   8   8       12.69       31.98     57.71 o 
   8   8   8        3.61       50.03     62.24 o 
 -12   9   8        0.00     -105.58     85.49 o 
 -11   9   8      117.42      107.51     61.22 o 
 -10   9   8      517.26      774.10     85.57 o 
  -9   9   8       89.81       45.84     48.27 o 
  -8   9   8        5.18       -3.82     38.61 o 
  -7   9   8       11.02       -3.84     18.49 o 
  -6   9   8      246.83      260.83     27.87 o 
  -5   9   8     1173.93     1138.63    117.42 o 
  -4   9   8      830.45      930.92    152.47 o 
  -3   9   8     2345.66     3014.37    520.05 o 
  -2   9   8      200.41      291.45     61.87 o 
  -1   9   8     2058.73     2530.19    664.06 o 
   0   9   8     1909.10     2474.20    426.75 o 
   1   9   8     1788.38     1730.46     55.13 o 
   2   9   8      220.45      225.75     34.23 o 
   3   9   8      223.32       94.35     33.09 o 
   4   9   8       62.71       48.84     28.08 o 
   5   9   8      178.23      170.93     38.81 o 
   6   9   8      162.69      171.53     42.16 o 
   7   9   8        0.19       -5.78     33.49 o 
   8   9   8        0.87       -2.36     66.18 o 
 -12  10   8      207.32      296.11     88.44 o 
 -11  10   8      190.10      282.79     74.35 o 
 -10  10   8       50.01       43.46     55.29 o 
  -9  10   8       94.07      195.58     58.12 o 
  -8  10   8      872.88     1084.59    130.00 o 
  -7  10   8      676.77      645.05     54.69 o 
  -6  10   8      241.33      219.76     34.10 o 
  -5  10   8      128.71      117.05     22.35 o 
  -4  10   8       47.69       36.58     17.19 o 
  -3  10   8     1094.86     1264.76    195.50 o 
  -2  10   8     2789.44     2842.46    392.60 o 
  -1  10   8      583.67      661.45    141.47 o 
   0  10   8        5.32        0.43     12.34 o 
   1  10   8      278.53      306.52     29.80 o 
   2  10   8     1950.00     1862.58     81.17 o 
   3  10   8      717.18      715.59     56.02 o 
   4  10   8       23.74       -0.40     24.62 o 
   5  10   8       58.78       64.08     32.87 o 
   6  10   8       94.66       71.66     40.58 o 
   7  10   8       27.87        2.76     34.83 o 
   8  10   8       10.83       38.12     40.61 o 
 -12  11   8        0.04       22.15     65.73 o 
 -11  11   8       10.37      -40.63     55.48 o 
 -10  11   8       12.74       -1.30     74.65 o 
  -9  11   8        0.04       52.51     46.50 o 
  -8  11   8       69.57      144.37     48.46 o 
  -7  11   8      144.70      143.79     29.87 o 
  -6  11   8       15.49       31.27     19.27 o 
  -5  11   8      131.94      128.62     22.93 o 
  -4  11   8      461.16      456.25     79.68 o 
  -3  11   8      159.21      200.96     23.33 o 
  -2  11   8      134.53      148.00     39.35 o 
  -1  11   8       63.10       50.22     16.39 o 
   0  11   8      119.73      112.99     18.99 o 
   1  11   8      190.12      237.17     72.43 o 
   2  11   8        2.06       11.68     22.81 o 
   3  11   8       28.24       23.30     26.49 o 
   4  11   8        0.66      -13.38     24.03 o 
   5  11   8       23.04       -1.55     26.29 o 
   6  11   8        0.75      -20.00     29.70 o 
   7  11   8        0.22      -11.02     31.14 o 
 -12  12   8      125.72       65.79     90.61 o 
 -11  12   8       74.64       87.03     73.47 o 
 -10  12   8       17.99       94.02     57.89 o 
  -9  12   8       14.86       37.99     53.77 o 
  -8  12   8      771.64      895.10    102.82 o 
  -7  12   8      697.62      814.91     76.96 o 
  -6  12   8       27.07       17.10     19.53 o 
  -5  12   8       61.80       54.39     19.58 o 
  -4  12   8       99.88      135.60     33.66 o 
  -3  12   8      457.92      500.59     53.76 o 
  -2  12   8       92.23      110.27     18.32 o 
  -1  12   8       69.65       83.93     19.15 o 
   0  12   8      871.48     1101.59    205.53 o 
   1  12   8        2.64       10.79     21.54 o 
   2  12   8      392.85      365.71     45.16 o 
   3  12   8      655.94      758.72     60.26 o 
   4  12   8      290.74      332.30     48.35 o 
   5  12   8        0.07      -18.74     28.04 o 
   6  12   8      122.56      131.15     41.32 o 
   7  12   8       62.53       81.53     41.52 o 
 -12  13   8        0.24     -109.91     73.28 o 
 -11  13   8       35.43       49.38     62.23 o 
 -10  13   8      257.07      309.95     70.10 o 
  -9  13   8      286.06      437.65     73.08 o 
  -8  13   8      345.48      473.11    103.61 o 
  -7  13   8      136.33      135.69     75.05 o 
  -6  13   8      770.00      844.58     75.78 o 
  -5  13   8      144.51      163.31     29.05 o 
  -4  13   8       79.67       99.39     22.41 o 
  -3  13   8      630.45      613.11     72.60 o 
  -2  13   8      105.73      115.01     18.69 o 
  -1  13   8        3.21       -9.97     13.54 o 
   0  13   8      269.25      295.50     82.74 o 
   1  13   8     1034.01     1039.74     65.43 o 
   2  13   8      444.74      415.50     46.61 o 
   3  13   8       15.96       10.07     25.40 o 
   4  13   8      289.42      260.20     45.11 o 
   5  13   8      237.58      260.40     47.35 o 
   6  13   8       31.71       23.64     38.41 o 
   7  13   8        5.95      -15.84     33.99 o 
 -11  14   8        0.93      -79.44     52.96 o 
 -10  14   8      196.68      168.19     65.23 o 
  -9  14   8      167.75      137.54     60.48 o 
  -8  14   8       15.23       61.02     49.69 o 
  -7  14   8       54.03       86.32     48.54 o 
  -6  14   8      859.63      952.71     67.11 o 
  -5  14   8      103.95       90.95     26.52 o 
  -4  14   8      508.80      463.03     56.50 o 
  -3  14   8        8.44        4.50     15.04 o 
  -2  14   8      416.77      478.32     57.31 o 
  -1  14   8       12.84       11.43     14.87 o 
   0  14   8       45.82       47.01     22.76 o 
   1  14   8        2.19       37.26     26.36 o 
   2  14   8       91.47       79.63     31.07 o 
   3  14   8      103.65       98.60     34.02 o 
   4  14   8       32.86       16.85     28.11 o 
   5  14   8        0.75       26.65     30.38 o 
   6  14   8        2.24       25.33     36.01 o 
   7  14   8       23.09        6.84     39.76 o 
 -11  15   8        4.88      -16.94     77.21 o 
 -10  15   8      211.60      252.96    119.37 o 
  -9  15   8      717.23      916.14     89.91 o 
  -8  15   8      508.44      755.74    179.05 o 
  -7  15   8        0.39       15.04     44.06 o 
  -6  15   8     1442.56     1506.38    169.01 o 
  -5  15   8     1705.74     1680.20    116.35 o 
  -4  15   8       51.67       76.74     26.16 o 
  -3  15   8      564.93      575.62    101.92 o 
  -2  15   8        0.43       15.08     15.58 o 
  -1  15   8       30.90       38.62     16.65 o 
   0  15   8      167.97      187.16     49.50 o 
   1  15   8      182.75      215.67     38.48 o 
   2  15   8      274.37      256.61     43.73 o 
   3  15   8       18.45       10.53     27.28 o 
   4  15   8      334.10      337.74     59.68 o 
   5  15   8      251.87      223.37     47.11 o 
   6  15   8       57.49       72.41     39.37 o 
 -11  16   8      152.63      163.10     92.58 o 
 -10  16   8        3.01       -7.07     56.76 o 
  -9  16   8      140.49      154.42     61.42 o 
  -8  16   8      753.47      874.92    143.99 o 
  -7  16   8      399.73      552.82     71.21 o 
  -6  16   8      141.17      196.92     53.74 o 
  -5  16   8      361.87      373.44     61.19 o 
  -4  16   8       49.25       46.28     26.51 o 
  -3  16   8      371.19      370.00     57.97 o 
  -2  16   8      593.70      700.11     98.50 o 
  -1  16   8     1607.36     1981.93    463.15 o 
   0  16   8      231.46      181.94     35.54 o 
   1  16   8      402.99      364.54     46.61 o 
   2  16   8      850.83      836.36     89.03 o 
   3  16   8      773.81      772.40     64.76 o 
   4  16   8       88.66      150.28     42.94 o 
   5  16   8       26.94       10.21     31.61 o 
   6  16   8       26.37       47.81     39.19 o 
 -10  17   8        0.64      -22.73     53.47 o 
  -9  17   8        0.97      -17.93     51.30 o 
  -8  17   8       60.44       53.13     50.27 o 
  -7  17   8      118.25      205.72     56.34 o 
  -6  17   8      138.59      180.44     51.58 o 
  -5  17   8       40.76       19.97     37.82 o 
  -4  17   8      239.74      203.76     63.25 o 
  -3  17   8       90.82       60.40     23.26 o 
  -2  17   8       19.25      -10.55     17.79 o 
  -1  17   8       27.11       37.17     22.94 o 
   0  17   8      178.31      179.25     36.46 o 
   1  17   8        0.19       13.38     27.15 o 
   2  17   8        0.13       -3.69     26.42 o 
   3  17   8       67.88       49.35     34.49 o 
   4  17   8        0.01        2.34     31.05 o 
   5  17   8        1.94        4.65     30.55 o 
   6  17   8        5.75        1.58     48.46 o 
 -10  18   8       63.07       66.18     76.03 o 
  -9  18   8       40.67       50.50     57.81 o 
  -8  18   8      284.49      297.15     66.53 o 
  -7  18   8      285.81      413.95     67.57 o 
  -6  18   8      115.14      177.37     52.62 o 
  -5  18   8        5.74        2.60     40.04 o 
  -4  18   8      281.57      203.40     67.35 o 
  -3  18   8      273.68      239.59     47.08 o 
  -2  18   8      398.43      364.27     72.74 o 
  -1  18   8      147.28      132.49     30.34 o 
   0  18   8       73.52       51.94     30.18 o 
   1  18   8       11.10       -1.61     26.21 o 
   2  18   8      171.58      164.13     38.65 o 
   3  18   8      149.08      166.35     43.18 o 
   4  18   8        7.45       13.39     30.64 o 
   5  18   8        0.92       -1.61     29.98 o 
 -10  19   8       69.36       16.15     80.76 o 
  -9  19   8      109.74       54.20     58.50 o 
  -8  19   8       33.52       37.53     52.72 o 
  -7  19   8        0.01       14.78     46.10 o 
  -6  19   8      190.82      247.83     57.89 o 
  -5  19   8      746.92      798.59    356.72 o 
  -4  19   8      501.36      595.66    250.75 o 
  -3  19   8       93.64       68.28     23.75 o 
  -2  19   8       19.28      -10.43     19.89 o 
  -1  19   8      266.00      267.40     52.53 o 
   0  19   8      343.29      299.83     44.80 o 
   1  19   8      268.38      303.50     60.08 o 
   2  19   8       83.68       64.80     35.36 o 
   3  19   8        6.87        2.28     29.15 o 
   4  19   8       47.30       57.43     33.70 o 
   5  19   8       40.36       84.70     59.09 o 
  -9  20   8        5.95      -47.12     52.89 o 
  -8  20   8        3.43      -13.45     52.77 o 
  -7  20   8        1.97       18.92     46.64 o 
  -6  20   8      112.64      141.35     54.80 o 
  -5  20   8        0.51      -14.25     39.42 o 
  -4  20   8      131.94       69.31     32.40 o 
  -3  20   8       39.55       37.81     22.96 o 
  -2  20   8      162.41      225.14     33.95 o 
  -1  20   8       79.95      143.34     34.90 o 
   0  20   8       48.34       77.84     32.17 o 
   1  20   8        4.02       17.46     28.55 o 
   2  20   8        5.16        9.42     30.20 o 
   3  20   8        2.41        7.06     33.14 o 
   4  20   8        1.53       32.72     37.36 o 
   5  20   8        1.13      -18.91     45.30 o 
  -9  21   8       11.49      -22.06     68.94 o 
  -8  21   8       35.20       23.34     53.20 o 
  -7  21   8       12.46        5.57     47.81 o 
  -6  21   8      257.64      260.97    101.44 o 
  -5  21   8      120.73      145.04     54.98 o 
  -4  21   8      172.31      211.32     78.04 o 
  -3  21   8      196.43      239.39     39.77 o 
  -2  21   8       93.66       64.26     27.02 o 
  -1  21   8      215.21      211.40     42.62 o 
   0  21   8      179.98      234.55     44.42 o 
   1  21   8      267.37      307.16     49.71 o 
   2  21   8       18.41       -3.55     28.81 o 
   3  21   8        7.57      -17.02     32.30 o 
   4  21   8       11.62      -22.46     40.97 o 
  -8  22   8       26.83      -14.01     53.63 o 
  -7  22   8      273.32      260.89     66.86 o 
  -6  22   8      331.49      370.61    107.16 o 
  -5  22   8        7.22      -29.25     44.68 o 
  -4  22   8       68.88       54.65     33.99 o 
  -3  22   8      264.77      324.92     54.17 o 
  -2  22   8      363.09      456.27    102.90 o 
  -1  22   8       45.48       38.58     31.98 o 
   0  22   8        0.13        3.78     32.70 o 
   1  22   8       52.89       65.40     37.33 o 
   2  22   8      248.76      211.81     47.50 o 
   3  22   8       77.89       83.65     43.04 o 
  -7  23   8       91.86       86.33     56.04 o 
  -6  23   8       26.58       47.62     51.40 o 
  -5  23   8        4.42      -41.41     44.83 o 
  -4  23   8       97.41      144.61     55.55 o 
  -3  23   8       91.16      102.53     40.04 o 
  -2  23   8        3.10       -1.34     23.79 o 
  -1  23   8        0.76      -17.09     30.73 o 
   0  23   8        2.96       20.97     32.14 o 
   1  23   8       95.60       86.07     38.25 o 
   2  23   8       13.30       25.07     34.77 o 
   3  23   8        8.95      -24.03     46.49 o 
  -7  24   8       11.25       22.64     59.49 o 
  -6  24   8        4.06        3.57     51.19 o 
  -5  24   8        0.03      -14.09     30.04 o 
  -4  24   8       19.03       31.01     32.90 o 
  -3  24   8       19.27       -9.70     32.19 o 
  -2  24   8       29.40       32.70     42.94 o 
  -1  24   8      151.33      145.77     42.23 o 
   0  24   8        9.85       23.39     37.03 o 
   1  24   8       14.46        5.57     34.12 o 
   2  24   8       12.16       22.06     48.85 o 
  -6  25   8        8.43       41.57     54.43 o 
  -5  25   8      104.64      115.79     49.44 o 
  -4  25   8      213.77      210.82     48.91 o 
  -3  25   8        1.89      -11.85     32.26 o 
  -2  25   8       38.28       30.73     42.55 o 
  -1  25   8       10.18        2.80     31.03 o 
   0  25   8       38.80       29.70     35.23 o 
   1  25   8       11.35       20.03     39.01 o 
  -4  26   8        0.04       27.13     37.41 o 
  -3  26   8       69.49       81.24     54.76 o 
  -2  26   8       44.77       16.55     46.88 o 
  -1  26   8       23.40       31.91     48.85 o 
 -11   1   9      243.34      212.78     43.89 o 
 -10   1   9      302.34      307.70     40.07 o 
  -9   1   9      228.67      267.83     46.85 o 
  -8   1   9       40.88       64.53     33.56 o 
  -7   1   9      251.04      372.92     43.51 o 
  -6   1   9     1356.72     1756.85    405.97 o 
  -5   1   9     2214.22     2313.30    111.88 o 
  -4   1   9      189.99      194.63     29.39 o 
  -3   1   9       12.13       18.34      9.07 o 
  -2   1   9       58.15       74.60     14.43 o 
  -1   1   9      470.92      463.72     23.43 o 
   0   1   9     2075.47     2129.42     60.96 o 
   1   1   9       43.85       55.76     13.94 o 
   2   1   9      316.20      288.85     23.18 o 
   3   1   9        5.68        0.07     12.99 o 
   4   1   9      169.58      221.08     25.47 o 
   5   1   9      236.49      315.45     47.52 o 
   6   1   9       30.97       42.03     37.60 o 
   7   1   9       13.62       -6.91     39.43 o 
   8   1   9        2.52      -30.09     42.76 o 
 -12   2   9       54.80       50.43     98.88 o 
 -11   2   9        0.44       42.15     85.09 o 
 -10   2   9       63.35       43.31     23.00 o 
  -9   2   9      527.54      615.15     94.28 o 
  -8   2   9     1195.89     1174.97    264.32 o 
  -7   2   9      752.44      892.00    203.08 o 
  -6   2   9     1164.89     1223.49    230.53 o 
  -5   2   9        8.91       -4.18     17.42 o 
  -4   2   9     6049.29     5481.32    173.54 o 
  -3   2   9     5026.26     4353.34    119.91 o 
  -2   2   9     1058.38      973.41     39.31 o 
  -1   2   9       77.67       87.82     13.39 o 
   0   2   9      933.63      886.99     31.96 o 
   1   2   9     1079.58     1094.45     67.28 o 
   2   2   9      636.46      729.78     48.44 o 
   3   2   9      584.51      567.14     43.03 o 
   4   2   9      147.09      199.40     28.82 o 
   5   2   9       82.12       98.40     27.81 o 
   6   2   9      164.97      170.07     45.95 o 
   7   2   9      119.03      137.04     48.87 o 
   8   2   9       52.68       38.11     48.51 o 
 -12   3   9      154.10       43.73     83.91 o 
 -11   3   9        4.79        3.55     70.12 o 
 -10   3   9       91.26       70.72     23.81 o 
  -9   3   9       55.08       72.15     31.39 o 
  -8   3   9       16.58       -9.30     38.22 o 
  -7   3   9      260.54      364.44     52.66 o 
  -6   3   9       17.82        3.24     19.11 o 
  -5   3   9      352.86      367.14     55.52 o 
  -4   3   9      254.10      319.84    149.90 o 
  -3   3   9      313.37      281.38     24.28 o 
  -2   3   9       29.75       52.72     15.35 o 
  -1   3   9      289.93      200.85     21.50 o 
   0   3   9       27.19       27.38     14.33 o 
   1   3   9       35.83       41.02     13.14 o 
   2   3   9       18.91       21.85     13.06 o 
   3   3   9      413.17      461.34     31.73 o 
   4   3   9        4.63       24.75     20.95 o 
   5   3   9       69.10       74.00     26.02 o 
   6   3   9       10.92        1.75     33.49 o 
   7   3   9        6.32       -6.70     38.27 o 
   8   3   9        0.00       19.12     46.94 o 
 -12   4   9       33.73      -63.03     70.12 o 
 -11   4   9       37.55      -11.57     47.03 o 
 -10   4   9        5.87      -14.21     29.43 o 
  -9   4   9      470.98      616.90     88.24 o 
  -8   4   9     1335.40     1472.07    186.30 o 
  -7   4   9      472.67      536.80    105.06 o 
  -6   4   9       43.87       53.42     22.98 o 
  -5   4   9      126.31      163.60     27.64 o 
  -4   4   9     2702.48     3115.75    639.30 o 
  -3   4   9     1891.42     2402.04    336.88 o 
  -2   4   9     1294.24     1195.95     44.82 o 
  -1   4   9      334.21      381.99     28.09 o 
   0   4   9       66.49      103.94     18.78 o 
   1   4   9        9.38        2.91     13.25 o 
   2   4   9     1041.00     1122.83     49.37 o 
   3   4   9      278.29      313.55     39.69 o 
   4   4   9        5.12       -0.43     19.32 o 
   5   4   9       19.22       26.02     23.10 o 
   6   4   9      118.22      139.82     43.73 o 
   7   4   9       89.64      137.55     51.25 o 
   8   4   9       12.81      -17.38     45.79 o 
 -12   5   9       33.93       13.39     75.25 o 
 -11   5   9      117.18      153.07     56.74 o 
 -10   5   9      176.48      227.24     65.59 o 
  -9   5   9       99.30      100.75     30.39 o 
  -8   5   9      387.38      334.44     64.99 o 
  -7   5   9        3.77       -2.52     20.94 o 
  -6   5   9     2673.13     2882.96    519.99 o 
  -5   5   9     1637.40     1988.52    320.13 o 
  -4   5   9     1708.50     2171.87    402.16 o 
  -3   5   9       81.76      106.13     20.20 o 
  -2   5   9     3168.44     3060.18    113.18 o 
  -1   5   9     4077.32     4084.35    197.56 o 
   0   5   9      494.37      506.75     32.06 o 
   1   5   9      353.68      330.98     28.40 o 
   2   5   9       67.61       57.09     18.34 o 
   3   5   9      504.36      575.08     68.94 o 
   4   5   9      117.57      133.71     30.77 o 
   5   5   9      135.72      133.92     30.42 o 
   6   5   9      111.26      144.08     33.97 o 
   7   5   9        3.51       -8.70     39.05 o 
 -13   6   9       30.25        0.39     83.12 o 
 -12   6   9       18.36       39.40     74.46 o 
 -11   6   9        0.17      -34.33     43.07 o 
 -10   6   9       32.31       26.29     43.01 o 
  -9   6   9       35.90       33.92     22.68 o 
  -8   6   9        6.08       11.95     19.68 o 
  -7   6   9       65.05       52.93     21.17 o 
  -6   6   9      143.43      257.63     79.67 o 
  -5   6   9     1185.31     1420.65    241.81 o 
  -4   6   9        5.30       23.74     20.58 o 
  -3   6   9        4.14        3.90     13.38 o 
  -2   6   9      645.85      649.51    117.73 o 
  -1   6   9        7.32        8.97     13.28 o 
   0   6   9      457.35      454.62     32.12 o 
   1   6   9       64.18       64.37     18.48 o 
   2   6   9       95.20       69.87     19.87 o 
   3   6   9        5.81        5.23     20.62 o 
   4   6   9       15.10       15.56     25.28 o 
   5   6   9       30.70      -10.61     24.43 o 
   6   6   9        0.06      -11.73     28.33 o 
   7   6   9       13.85       20.09     59.88 o 
 -12   7   9        7.99      -50.82     59.09 o 
 -11   7   9      150.47      151.19     58.33 o 
 -10   7   9      222.84      276.24     58.84 o 
  -9   7   9       28.11       16.71     30.05 o 
  -8   7   9        0.24      -18.64     17.94 o 
  -7   7   9      214.69      249.18     30.45 o 
  -6   7   9     2185.74     2037.36    316.97 o 
  -5   7   9      414.08      499.16     79.11 o 
  -4   7   9      234.17      317.55     65.10 o 
  -3   7   9       50.41       65.62     20.41 o 
  -2   7   9     1209.54     1455.85    238.19 o 
  -1   7   9      722.05      671.32     37.03 o 
   0   7   9      650.29      678.79     37.36 o 
   1   7   9        3.25       -2.54     14.76 o 
   2   7   9        0.31        6.28     22.05 o 
   3   7   9      310.57      324.47     43.08 o 
   4   7   9      159.51      218.25     39.28 o 
   5   7   9       26.51       20.02     29.05 o 
   6   7   9       50.81       18.67     34.05 o 
   7   7   9        1.28        4.33     56.34 o 
 -12   8   9      209.87       61.46     80.37 o 
 -11   8   9       56.14       66.75     50.22 o 
 -10   8   9       16.44      -25.67     44.20 o 
  -9   8   9      631.88      840.15    126.66 o 
  -8   8   9     1203.66     1176.40    144.05 o 
  -7   8   9     1294.60     1256.68    134.75 o 
  -6   8   9      547.84      539.75     95.59 o 
  -5   8   9       19.25       31.73     22.10 o 
  -4   8   9     1230.99     1503.05    291.78 o 
  -3   8   9     3523.52     3990.11    702.18 o 
  -2   8   9     2416.58     3018.82    804.03 o 
  -1   8   9      226.92      297.04     69.43 o 
   0   8   9      273.56      368.69     46.63 o 
   1   8   9     2425.77     2335.16     83.43 o 
   2   8   9     1873.05     1825.91    142.41 o 
   3   8   9      646.52      646.16    166.64 o 
   4   8   9       48.84       57.68     29.05 o 
   5   8   9      168.02      193.67     41.70 o 
   6   8   9      164.41      131.87     42.94 o 
   7   8   9       79.59       76.48     40.82 o 
 -12   9   9       20.64        3.93     55.81 o 
 -11   9   9        4.24      -52.29     45.36 o 
 -10   9   9       68.94       57.76     51.05 o 
  -9   9   9      365.42      478.20     70.79 o 
  -8   9   9      134.89      124.84     27.11 o 
  -7   9   9      176.13      159.95     27.27 o 
  -6   9   9      292.77      306.78     29.68 o 
  -5   9   9      304.13      346.12     54.10 o 
  -4   9   9      161.75      167.04     28.85 o 
  -3   9   9        0.45       14.68     14.72 o 
  -2   9   9      333.45      377.39     58.11 o 
  -1   9   9        8.66       -1.85     12.91 o 
   0   9   9      261.25      247.35     26.73 o 
   1   9   9      101.06       88.11     21.61 o 
   2   9   9        8.69       18.33     22.98 o 
   3   9   9       88.32      120.59     38.02 o 
   4   9   9       25.45       11.77     32.70 o 
   5   9   9       43.48       36.89     34.08 o 
   6   9   9        0.11      -11.08     30.11 o 
   7   9   9        2.68       -9.34     34.42 o 
 -12  10   9       53.75      -15.97     54.37 o 
 -11  10   9        6.14      -42.80     49.96 o 
 -10  10   9       12.01      -25.16     44.11 o 
  -9  10   9      128.59      129.19    120.55 o 
  -8  10   9      392.61      451.44    112.07 o 
  -7  10   9        1.85        8.00     19.22 o 
  -6  10   9       36.12        6.33     19.38 o 
  -5  10   9       49.09       44.28     18.64 o 
  -4  10   9      597.33      613.32     74.18 o 
  -3  10   9      401.17      406.23     49.72 o 
  -2  10   9        5.97       16.94     15.57 o 
  -1  10   9      216.42      305.09     40.08 o 
   0  10   9        0.63       -1.87     14.38 o 
   1  10   9      479.99      419.50     58.70 o 
   2  10   9        1.82        5.20     21.70 o 
   3  10   9       40.06       26.13     25.41 o 
   4  10   9       77.95       87.91     34.34 o 
   5  10   9       41.91       33.52     32.92 o 
   6  10   9       26.26       34.84     35.97 o 
   7  10   9       12.87       62.01     39.65 o 
 -12  11   9       26.41       91.00     89.82 o 
 -11  11   9      169.38      194.30     97.70 o 
 -10  11   9      539.24      679.70    150.69 o 
  -9  11   9      264.29      332.16     67.60 o 
  -8  11   9        1.66      -21.85     46.55 o 
  -7  11   9      837.86      878.67    102.12 o 
  -6  11   9      486.86      651.61    120.61 o 
  -5  11   9      588.64      658.98    137.58 o 
  -4  11   9      365.11      323.51     52.26 o 
  -3  11   9      479.50      553.74     71.94 o 
  -2  11   9      452.43      474.82     98.91 o 
  -1  11   9      141.97      191.54     36.34 o 
   0  11   9      213.14      263.74     51.23 o 
   1  11   9      406.66      417.99     44.66 o 
   2  11   9      147.69      129.66     33.52 o 
   3  11   9       41.84       41.57     28.40 o 
   4  11   9      419.07      406.09     52.50 o 
   5  11   9      181.14      153.04     41.64 o 
   6  11   9       11.34       27.16     35.38 o 
   7  11   9        0.14      -38.98     33.87 o 
 -12  12   9       76.92      167.04     96.91 o 
 -11  12   9        9.88      -64.68    101.64 o 
 -10  12   9        8.39      -57.83     52.23 o 
  -9  12   9      132.88      147.99     60.04 o 
  -8  12   9      446.69      583.71     74.89 o 
  -7  12   9       19.48       30.35     27.78 o 
  -6  12   9      291.10      228.15     37.54 o 
  -5  12   9       26.33       -6.02     18.28 o 
  -4  12   9      128.60      183.60     25.77 o 
  -3  12   9      273.97      338.99     32.48 o 
  -2  12   9        6.56       15.36     17.78 o 
  -1  12   9      335.15      446.30    127.20 o 
   0  12   9       90.93      108.45     45.25 o 
   1  12   9       77.83       82.56     29.53 o 
   2  12   9       19.89       12.85     25.58 o 
   3  12   9      136.18      148.82     42.55 o 
   4  12   9       40.34       43.10     33.26 o 
   5  12   9       79.13       38.57     34.73 o 
   6  12   9       48.12       56.47     38.15 o 
 -11  13   9        3.34      -46.43     60.29 o 
 -10  13   9       42.47       60.43     62.56 o 
  -9  13   9       47.56       27.78     52.94 o 
  -8  13   9      114.95      185.35     61.22 o 
  -7  13   9       83.22      140.12     53.71 o 
  -6  13   9      538.75      609.06     92.01 o 
  -5  13   9      168.70      168.86     31.84 o 
  -4  13   9       57.34       46.26     20.45 o 
  -3  13   9       38.34       70.35     18.58 o 
  -2  13   9      190.81      262.53     25.35 o 
  -1  13   9      798.58     1143.20    308.55 o 
   0  13   9        9.73        9.02     21.01 o 
   1  13   9        4.78        1.96     23.12 o 
   2  13   9        0.54       -0.62     24.39 o 
   3  13   9       63.23       29.16     30.55 o 
   4  13   9       20.84       16.16     32.73 o 
   5  13   9       16.44       10.85     33.31 o 
   6  13   9       63.39       61.50     42.22 o 
 -11  14   9       27.74      -61.54     58.73 o 
 -10  14   9       16.14       -5.15     58.16 o 
  -9  14   9      327.29      455.77     76.54 o 
  -8  14   9     1146.41     1260.42    262.77 o 
  -7  14   9      955.25     1176.59    121.73 o 
  -6  14   9      287.72      313.22     41.15 o 
  -5  14   9      784.82      898.54     78.70 o 
  -4  14   9     1685.09     1742.48    264.13 o 
  -3  14   9      568.61      578.11     38.07 o 
  -2  14   9      230.69      231.65     25.21 o 
  -1  14   9       33.50       37.13     22.31 o 
   0  14   9      103.80       94.42     28.07 o 
   1  14   9      191.54      213.70     38.69 o 
   2  14   9      460.24      445.56     76.43 o 
   3  14   9      473.03      429.56     91.20 o 
   4  14   9       54.42       26.03     32.31 o 
   5  14   9       12.38       -1.68     32.56 o 
   6  14   9      119.89      126.51     45.71 o 
 -11  15   9       41.84       -1.58     84.70 o 
 -10  15   9      131.18      196.44     73.54 o 
  -9  15   9       12.68       46.48     55.47 o 
  -8  15   9      271.47      327.97     65.45 o 
  -7  15   9       48.79       18.87     46.09 o 
  -6  15   9        1.60       41.97     48.30 o 
  -5  15   9      125.70      131.30     39.49 o 
  -4  15   9        1.11        4.02     20.67 o 
  -3  15   9       14.68       -0.52     16.60 o 
  -2  15   9      110.11       94.92     23.79 o 
  -1  15   9       63.39       64.99     36.68 o 
   0  15   9      161.38      179.07     37.65 o 
   1  15   9      163.50      138.62     36.07 o 
   2  15   9       81.52       47.89     31.97 o 
   3  15   9        6.87        8.64     31.60 o 
   4  15   9      118.66      144.73     41.95 o 
   5  15   9       48.49       56.00     39.40 o 
   6  15   9        1.06      -11.42     59.49 o 
 -11  16   9        0.87     -112.28     74.85 o 
 -10  16   9        2.22       12.10     59.42 o 
  -9  16   9       20.11       46.95     52.16 o 
  -8  16   9       21.03      -18.10     52.00 o 
  -7  16   9      138.43      143.51     54.55 o 
  -6  16   9       45.14       73.86     49.95 o 
  -5  16   9      155.08      168.24     34.43 o 
  -4  16   9       68.55       30.91     31.79 o 
  -3  16   9       92.33       85.92     21.11 o 
  -2  16   9      199.70      200.04     33.48 o 
  -1  16   9        2.56       16.72     23.12 o 
   0  16   9       30.43        8.25     25.83 o 
   1  16   9       21.64       33.95     29.15 o 
   2  16   9        0.78        6.29     28.87 o 
   3  16   9       12.27       12.71     32.99 o 
   4  16   9        3.69       -1.57     45.90 o 
   5  16   9        1.08        2.29     32.23 o 
 -10  17   9      139.41      173.46     69.73 o 
  -9  17   9       68.32       52.24     58.56 o 
  -8  17   9        0.03      -29.19     46.36 o 
  -7  17   9      100.61       93.24     49.69 o 
  -6  17   9      756.59      954.29     78.94 o 
  -5  17   9      932.60     1042.63    214.90 o 
  -4  17   9      267.31      236.52     60.66 o 
  -3  17   9        1.97      -19.23     20.82 o 
  -2  17   9      491.94      544.50    120.36 o 
  -1  17   9      965.10     1496.44    473.14 o 
   0  17   9      467.53      420.32     50.90 o 
   1  17   9      174.33      162.95     40.63 o 
   2  17   9       81.64      101.26     38.42 o 
   3  17   9      196.89      212.41     45.70 o 
   4  17   9       34.14       21.77     33.29 o 
   5  17   9       45.83       44.52     62.64 o 
 -10  18   9        2.38      -54.76     74.85 o 
  -9  18   9       79.61       50.86     60.19 o 
  -8  18   9       93.40      128.69     61.17 o 
  -7  18   9      251.82      189.87     57.83 o 
  -6  18   9       12.76       -1.18     44.88 o 
  -5  18   9      156.20      125.58     50.28 o 
  -4  18   9      100.74       92.26     27.40 o 
  -3  18   9      255.44      224.93     63.57 o 
  -2  18   9      218.89      243.38     35.76 o 
  -1  18   9        2.23       -3.76     23.78 o 
   0  18   9        3.39       22.59     29.38 o 
   1  18   9       20.81       17.78     30.90 o 
   2  18   9      240.42      275.17     51.22 o 
   3  18   9       63.15       55.20     37.30 o 
   4  18   9        0.34      -17.66     30.74 o 
   5  18   9        0.06       -3.55     54.76 o 
  -9  19   9       13.13       -9.39     58.48 o 
  -8  19   9       16.39      -52.84     49.75 o 
  -7  19   9      117.57      132.30     54.51 o 
  -6  19   9        9.39      -21.34     42.16 o 
  -5  19   9       17.68       56.34     45.55 o 
  -4  19   9       70.00       77.04     26.57 o 
  -3  19   9       49.46       49.33     34.17 o 
  -2  19   9       14.57      -18.82     22.43 o 
  -1  19   9       23.89        6.75     28.67 o 
   0  19   9      306.18      283.44     47.00 o 
   1  19   9       37.53       32.47     32.78 o 
   2  19   9       29.30       34.31     35.14 o 
   3  19   9       13.02       27.11     35.51 o 
   4  19   9       12.01       -0.39     51.61 o 
  -9  20   9       70.24      107.94     90.61 o 
  -8  20   9      177.79      170.52     72.68 o 
  -7  20   9      222.06      286.46     64.37 o 
  -6  20   9       14.43      -10.15     43.51 o 
  -5  20   9       32.83       13.14     44.78 o 
  -4  20   9      270.64      257.86     91.42 o 
  -3  20   9      375.31      345.56     48.60 o 
  -2  20   9      118.83      160.97     39.80 o 
  -1  20   9      125.62       73.20     34.98 o 
   0  20   9       43.97       56.69     34.83 o 
   1  20   9      468.49      381.36     55.94 o 
   2  20   9      125.36      109.40     39.09 o 
   3  20   9       34.03       28.74     35.09 o 
   4  20   9        0.51      -29.15     43.33 o 
  -8  21   9       91.56       87.09     58.83 o 
  -7  21   9        1.21      -25.30     49.01 o 
  -6  21   9       47.46       86.78     53.83 o 
  -5  21   9       82.20       96.24     38.89 o 
  -4  21   9      136.91      126.02     39.85 o 
  -3  21   9        0.87       -8.09     24.87 o 
  -2  21   9       85.60       83.40     41.11 o 
  -1  21   9       84.43       77.60     33.80 o 
   0  21   9      162.38      132.03     50.43 o 
   1  21   9       21.69      -17.27     30.14 o 
   2  21   9       19.99       10.00     31.69 o 
   3  21   9        1.60      -37.82     44.12 o 
  -8  22   9        3.40       -8.20     55.18 o 
  -7  22   9        6.84       -1.41     48.64 o 
  -6  22   9        1.65      -51.80     45.32 o 
  -5  22   9       18.11        8.50     30.77 o 
  -4  22   9        9.16        9.47     32.39 o 
  -3  22   9       28.15       37.48     35.76 o 
  -2  22   9        2.13      -14.22     22.97 o 
  -1  22   9       13.43        1.87     26.87 o 
   0  22   9        0.23      -13.32     29.25 o 
   1  22   9        0.38       12.32     32.87 o 
   2  22   9        6.07       10.92     33.19 o 
  -7  23   9       76.28       58.20     57.22 o 
  -6  23   9      151.58       29.69     57.91 o 
  -5  23   9      147.59      115.09     38.35 o 
  -4  23   9        6.36       18.23     31.79 o 
  -3  23   9       11.74      -16.13     47.87 o 
  -2  23   9       33.83       34.42     31.24 o 
  -1  23   9       94.99      100.89     37.58 o 
   0  23   9       58.33       47.26     48.65 o 
   1  23   9        3.89       12.93     34.25 o 
   2  23   9        6.82       -1.18     47.27 o 
  -6  24   9       35.67      -16.22     52.00 o 
  -5  24   9       39.71        6.10     40.18 o 
  -4  24   9       27.35       28.53     35.13 o 
  -3  24   9      124.35      147.88     46.55 o 
  -2  24   9      198.54      146.23     42.98 o 
  -1  24   9       71.19       38.32     33.78 o 
   0  24   9       59.16       84.74     39.28 o 
   1  24   9      133.26      128.43     64.21 o 
  -4  25   9        5.23       -7.49     34.32 o 
  -3  25   9        2.87        6.42     36.75 o 
  -2  25   9       56.11       52.00     54.76 o 
  -1  25   9        0.98      -10.93     30.17 o 
 -11   0  10      144.43       61.54     41.99 o 
 -10   0  10      539.04      454.85     60.63 o 
  -9   0  10      459.03      417.59     99.67 o 
  -8   0  10        6.40       -1.58     59.09 o 
  -6   0  10      180.23      126.46     40.97 o 
  -5   0  10      763.70      731.18     70.91 o 
  -4   0  10     1340.77     1185.80     85.09 o 
  -3   0  10      955.77      999.46     78.40 o 
  -2   0  10     1423.64     1384.76     54.92 o 
  -1   0  10      161.63      173.34     25.81 o 
   0   0  10     2926.41     2839.56    110.70 o 
   1   0  10       31.27       36.06     19.67 o 
   2   0  10      493.90      539.32     57.32 o 
   3   0  10      507.17      526.86     70.91 o 
   4   0  10       33.33       34.09     28.08 o 
   5   0  10      199.52      260.80     67.37 o 
   6   0  10      128.10      262.37     75.25 o 
   7   0  10       74.05       14.58     63.03 o 
 -12   1  10      162.48      183.58    103.61 o 
 -11   1  10       90.83       46.46     34.57 o 
 -10   1  10        1.47        2.59     22.23 o 
  -9   1  10        0.10      -20.97     31.83 o 
  -8   1  10      153.30      257.41     72.68 o 
  -7   1  10      659.93      533.43     57.43 o 
  -6   1  10      809.20      732.36     72.49 o 
  -5   1  10      472.32      428.82     40.81 o 
  -4   1  10       39.82       22.08     13.60 o 
  -3   1  10      228.84      200.11     21.67 o 
  -2   1  10     1232.75     1223.07     45.16 o 
  -1   1  10      802.19      772.30     37.50 o 
   0   1  10       41.58       52.31     14.21 o 
   1   1  10      267.62      306.29     24.02 o 
   2   1  10       96.68      104.75     18.97 o 
   3   1  10      215.16      233.88     25.32 o 
   4   1  10       44.94       41.49     24.31 o 
   5   1  10        0.16      -38.21     30.64 o 
   6   1  10        3.37        4.68     38.28 o 
   7   1  10        3.04        2.91     43.48 o 
 -12   2  10        0.27       14.97     87.46 o 
 -11   2  10        4.23       15.15     25.42 o 
 -10   2  10       15.33       10.37     22.03 o 
  -9   2  10        6.40        1.31     27.31 o 
  -8   2  10      127.43      153.88     32.56 o 
  -7   2  10     1186.48     1287.39    224.42 o 
  -6   2  10       16.70        1.82     20.81 o 
  -5   2  10      391.79      408.20     41.21 o 
  -4   2  10      837.21      788.45     38.43 o 
  -3   2  10      520.30      445.15     38.53 o 
  -2   2  10       27.39       17.06     14.00 o 
  -1   2  10       96.30       79.30     18.08 o 
   0   2  10     1217.10     1270.89     48.89 o 
   1   2  10      447.96      433.92     32.89 o 
   2   2  10       67.01       52.37     16.73 o 
   3   2  10       13.75        8.78     18.99 o 
   4   2  10        0.17        5.69     21.65 o 
   5   2  10       48.06       27.48     34.54 o 
   6   2  10       34.15       22.41     38.95 o 
   7   2  10        0.08       -9.26     41.05 o 
 -12   3  10      153.31      142.61    107.55 o 
 -11   3  10      152.23      191.44     44.22 o 
 -10   3  10        2.40        3.78     30.66 o 
  -9   3  10       41.75       28.52     22.42 o 
  -8   3  10        5.88        6.15     25.73 o 
  -7   3  10      388.61      435.73     47.18 o 
  -6   3  10      468.38      573.14     72.13 o 
  -5   3  10      664.65      853.01    226.52 o 
  -4   3  10      333.04      287.07     26.26 o 
  -3   3  10      856.87      835.98     39.59 o 
  -2   3  10     3978.54     3599.13     76.93 o 
  -1   3  10      444.58      408.22     30.61 o 
   0   3  10       74.20       82.74     19.25 o 
   1   3  10       78.93       84.76     19.99 o 
   2   3  10      138.06      151.60     30.22 o 
   3   3  10      166.45      220.74     37.43 o 
   4   3  10      165.04      221.14     39.88 o 
   5   3  10       60.96       36.97     38.41 o 
   6   3  10        0.51      -37.43     51.21 o 
   7   3  10       20.44       22.85     65.00 o 
 -13   4  10      119.34       99.28    120.16 o 
 -12   4  10        0.65       -3.94     97.31 o 
 -11   4  10      173.22      199.18     64.93 o 
 -10   4  10      295.80      376.19     65.33 o 
  -9   4  10      374.21      439.28     99.68 o 
  -8   4  10      141.73      163.53     33.83 o 
  -7   4  10        0.92       -0.26     22.70 o 
  -6   4  10        4.88       11.03     23.12 o 
  -5   4  10      864.29      979.29    204.36 o 
  -4   4  10     1806.21     2053.96    316.80 o 
  -3   4  10     2045.79     2072.60     60.12 o 
  -2   4  10      352.25      310.91     27.89 o 
  -1   4  10      574.85      596.21     35.31 o 
   0   4  10      651.87      618.64     38.75 o 
   1   4  10      226.36      192.65     25.62 o 
   2   4  10      232.52      242.73     28.86 o 
   3   4  10       15.25       31.25     26.36 o 
   4   4  10       19.94       13.20     27.30 o 
   5   4  10       10.71        3.09     28.43 o 
   6   4  10       16.02       41.76     56.34 o 
   7   4  10       21.55       49.24     65.00 o 
 -13   5  10       34.50       40.18     96.52 o 
 -12   5  10        8.15       82.73     89.03 o 
 -11   5  10        2.80       23.54     51.53 o 
 -10   5  10        0.39      -23.71     21.87 o 
  -9   5  10      210.66      221.84     48.67 o 
  -8   5  10       19.73       22.77     21.11 o 
  -7   5  10      125.30       99.03     28.19 o 
  -6   5  10      703.78      849.00    138.55 o 
  -5   5  10      331.12      390.12     61.03 o 
  -4   5  10       97.75      170.40     41.46 o 
  -3   5  10      547.54      456.64     33.22 o 
  -2   5  10     1361.43     1394.71     51.37 o 
  -1   5  10        2.29      -12.76     12.05 o 
   0   5  10       44.15       45.28     17.51 o 
   1   5  10       12.92        4.09     16.71 o 
   2   5  10       36.76       37.59     19.57 o 
   3   5  10       52.51       77.39     31.01 o 
   4   5  10        9.00      -10.54     23.89 o 
   5   5  10       44.82       45.89     33.36 o 
   6   5  10       25.94       73.67     59.09 o 
   7   5  10       11.48        7.49     56.34 o 
 -12   6  10        1.20      -16.15     81.15 o 
 -11   6  10       64.37       84.42     55.57 o 
 -10   6  10      153.89      164.78     45.01 o 
  -9   6  10      307.56      302.96     54.42 o 
  -8   6  10      778.93      793.78    157.45 o 
  -7   6  10      469.07      613.39     91.93 o 
  -6   6  10      112.78      168.14     41.80 o 
  -5   6  10      574.24      697.69    147.45 o 
  -4   6  10     7250.41     7590.70   1458.01 o 
  -3   6  10     4512.15     4837.89    877.82 o 
  -2   6  10      112.55      122.64     21.68 o 
  -1   6  10      268.11      202.51     25.06 o 
   0   6  10     1347.69     1330.03     54.79 o 
   1   6  10     2548.79     2492.25    112.84 o 
   2   6  10      124.71      136.61     31.26 o 
   3   6  10        6.68       -0.63     23.83 o 
   4   6  10        0.29       -6.27     24.51 o 
   5   6  10      125.32      114.40     37.19 o 
   6   6  10       96.62       77.95     40.15 o 
   7   6  10       34.37       35.46     60.27 o 
 -12   7  10       24.03        6.55     58.43 o 
 -11   7  10      149.80      213.73    116.41 o 
 -10   7  10       75.86       22.81     32.57 o 
  -9   7  10        0.59       -7.01     22.19 o 
  -8   7  10       76.13       88.10     26.19 o 
  -7   7  10      913.48     1071.52    192.11 o 
  -6   7  10      943.57     1284.34    295.02 o 
  -5   7  10      247.51      490.92    115.62 o 
  -4   7  10       24.18       30.78     18.18 o 
  -3   7  10      446.00      579.90    130.65 o 
  -2   7  10      187.28      211.18     25.47 o 
  -1   7  10      313.46      325.13     29.21 o 
   0   7  10      799.92      750.92     41.60 o 
   1   7  10        8.67       40.33     19.38 o 
   2   7  10      529.63      492.73     55.15 o 
   3   7  10      149.51      176.69     36.97 o 
   4   7  10      140.42      227.70     55.15 o 
   5   7  10       37.28       56.65     35.02 o 
   6   7  10       73.96       58.26     38.29 o 
 -12   8  10       14.19       34.95     60.05 o 
 -11   8  10       74.02      142.37     60.48 o 
 -10   8  10       46.62       12.30     50.93 o 
  -9   8  10       19.89       20.64     31.03 o 
  -8   8  10       11.19       -9.41     22.14 o 
  -7   8  10       53.44       68.56     24.61 o 
  -6   8  10      120.84      216.11     48.51 o 
  -5   8  10      205.65      274.24     50.04 o 
  -4   8  10      184.74      186.51     41.67 o 
  -3   8  10       28.23       37.63     19.81 o 
  -2   8  10       95.65      146.50     24.56 o 
  -1   8  10        3.36        2.84     14.82 o 
   0   8  10      240.32      247.32     32.67 o 
   1   8  10        0.72       -1.11     17.88 o 
   2   8  10       31.28       42.94     28.14 o 
   3   8  10        4.85       22.91     28.03 o 
   4   8  10       18.14       17.80     30.07 o 
   5   8  10        5.11        2.75     39.20 o 
   6   8  10        5.34       14.48     34.83 o 
 -12   9  10        9.41      -66.39     52.68 o 
 -11   9  10      286.39      288.00     69.00 o 
 -10   9  10      226.47      334.76     66.99 o 
  -9   9  10        0.34       17.99     31.79 o 
  -8   9  10      326.32      281.91     34.49 o 
  -7   9  10      726.47      734.33    135.50 o 
  -6   9  10     2178.07     2358.47    324.31 o 
  -5   9  10      902.89     1097.48    231.84 o 
  -4   9  10      573.57      592.23     58.77 o 
  -3   9  10      518.86      582.51    104.13 o 
  -2   9  10      511.24      712.92    110.22 o 
  -1   9  10     1252.94     1168.85     71.77 o 
   0   9  10       58.29       58.42     19.90 o 
   1   9  10        0.35       12.87     22.69 o 
   2   9  10       55.55       65.90     40.18 o 
   3   9  10      434.09      414.91     54.37 o 
   4   9  10       66.14       55.64     33.59 o 
   5   9  10       20.08       10.10     33.69 o 
   6   9  10        0.49      -17.05     32.64 o 
 -12  10  10       57.42      -32.30     83.12 o 
 -11  10  10       27.18      -31.22     47.22 o 
 -10  10  10       31.44       -0.32     49.42 o 
  -9  10  10      851.05     1043.65    423.89 o 
  -8  10  10      845.54      758.52     73.85 o 
  -7  10  10       46.61       24.47     22.83 o 
  -6  10  10        3.84       -0.06     19.00 o 
  -5  10  10      617.73      740.09    138.97 o 
  -4  10  10     1655.55     1727.78    304.75 o 
  -3  10  10      157.74      195.56     50.14 o 
  -2  10  10       16.27       15.46     15.79 o 
  -1  10  10        8.24       15.40     15.78 o 
   0  10  10      127.60      128.73     24.71 o 
   1  10  10      453.12      456.81     70.71 o 
   2  10  10      449.43      413.91     48.69 o 
   3  10  10      100.14       93.49     57.12 o 
   4  10  10       99.30      124.94     39.03 o 
   5  10  10       86.18       89.02     39.64 o 
   6  10  10       55.84       51.17     41.17 o 
 -12  11  10        4.27      -79.58     81.15 o 
 -11  11  10        7.90       -1.17     53.10 o 
 -10  11  10        3.78      -33.98     49.16 o 
  -9  11  10        0.02      -31.28     50.37 o 
  -8  11  10       57.44       51.98     35.92 o 
  -7  11  10      174.85      174.85     31.25 o 
  -6  11  10       58.35       48.52     24.91 o 
  -5  11  10        9.95       11.96     19.69 o 
  -4  11  10       71.20       64.87     21.35 o 
  -3  11  10        7.28       -0.59     17.45 o 
  -2  11  10       75.69       76.21     23.07 o 
  -1  11  10      112.95      139.35     29.77 o 
   0  11  10        0.50      -13.62     21.29 o 
   1  11  10       10.30       10.28     23.78 o 
   2  11  10       29.14       34.06     28.01 o 
   3  11  10        0.05      -13.58     23.44 o 
   4  11  10        2.54       -5.45     27.25 o 
   5  11  10        1.19        6.48     31.52 o 
   6  11  10        2.16       25.96     38.22 o 
 -11  12  10       17.12      -35.56     50.00 o 
 -10  12  10      256.89      234.95    122.91 o 
  -9  12  10      940.64     1114.29    270.45 o 
  -8  12  10      233.97      326.47     67.11 o 
  -7  12  10       14.50        7.35     23.94 o 
  -6  12  10       99.46      117.01     28.89 o 
  -5  12  10      258.90      275.16     35.43 o 
  -4  12  10      229.03      254.81     33.78 o 
  -3  12  10      206.79      284.54     60.48 o 
  -2  12  10        4.60       19.38     20.48 o 
  -1  12  10        6.40        4.04     17.13 o 
   0  12  10      151.65      179.43     36.17 o 
   1  12  10      298.57      250.34     41.53 o 
   2  12  10      236.62      243.93     42.57 o 
   3  12  10        1.20       18.54     30.95 o 
   4  12  10       28.81       40.66     34.51 o 
   5  12  10        9.69       21.44     30.59 o 
   6  12  10       29.33        9.32     39.16 o 
 -11  13  10      140.89      131.59    148.52 o 
 -10  13  10      126.19       71.40     66.97 o 
  -9  13  10       14.08       11.01     59.05 o 
  -8  13  10        3.45       25.29     55.55 o 
  -7  13  10       75.75      132.49     63.26 o 
  -6  13  10      533.80      551.98    119.41 o 
  -5  13  10       10.77        0.53     22.07 o 
  -4  13  10       81.29       72.44     19.60 o 
  -3  13  10       62.88       67.10     19.74 o 
  -2  13  10      423.12      479.84    126.35 o 
  -1  13  10      265.24      336.51     75.25 o 
   0  13  10        8.09       13.97     24.90 o 
   1  13  10       23.07        0.25     24.51 o 
   2  13  10        1.44        2.49     26.59 o 
   3  13  10      146.03      166.38     41.48 o 
   4  13  10       55.01       48.64     37.08 o 
   5  13  10       22.70       24.10     34.80 o 
 -11  14  10       13.60       26.39     77.61 o 
 -10  14  10        0.17        6.43     60.63 o 
  -9  14  10        3.94       87.51     65.09 o 
  -8  14  10       87.00       85.15     61.52 o 
  -7  14  10       58.01       68.59     72.49 o 
  -6  14  10       74.38       62.03     30.19 o 
  -5  14  10      655.99      602.95    108.38 o 
  -4  14  10       34.65       17.36     17.93 o 
  -3  14  10      291.94      293.64     28.26 o 
  -2  14  10       12.89        6.21     16.63 o 
  -1  14  10       14.82       16.09     23.75 o 
   0  14  10       41.08       20.69     27.76 o 
   1  14  10      119.01       70.24     32.87 o 
   2  14  10       32.12       50.75     31.46 o 
   3  14  10       73.55       51.76     34.24 o 
   4  14  10       15.34       -6.83     32.74 o 
   5  14  10        1.13       -5.05     33.79 o 
 -11  15  10      121.42      297.43    109.52 o 
 -10  15  10       38.76       41.99     67.28 o 
  -9  15  10        0.02       17.65     61.81 o 
  -8  15  10        6.93       41.02     58.68 o 
  -7  15  10      538.16      712.47    330.72 o 
  -6  15  10      502.25      464.29    140.91 o 
  -5  15  10       19.48        7.23     22.70 o 
  -4  15  10       34.14       33.08     20.15 o 
  -3  15  10      148.98      216.30     35.27 o 
  -2  15  10      585.21      617.02    120.68 o 
  -1  15  10      242.57      343.97     90.64 o 
   0  15  10      153.27      162.63     37.86 o 
   1  15  10       82.49       73.16     32.87 o 
   2  15  10      426.80      432.58     78.40 o 
   3  15  10       91.83      109.85     39.38 o 
   4  15  10       38.94       62.43     39.59 o 
   5  15  10       12.73      -29.15     47.67 o 
 -10  16  10       13.72       35.19     62.65 o 
  -9  16  10      136.56      176.32     71.08 o 
  -8  16  10      641.00      632.46    110.31 o 
  -7  16  10      189.25      222.84     60.72 o 
  -6  16  10      135.40      102.89    122.72 o 
  -5  16  10      390.90      389.88    108.80 o 
  -4  16  10      625.16      780.76    104.71 o 
  -3  16  10      626.83      723.56     98.06 o 
  -2  16  10       42.81       34.35     23.26 o 
  -1  16  10       24.54       46.60     25.40 o 
   0  16  10      106.38       88.09     35.63 o 
   1  16  10      442.42      383.11     53.59 o 
   2  16  10      225.99      237.44     47.42 o 
   3  16  10       25.85       -2.67     32.16 o 
   4  16  10        0.09       -5.87     31.99 o 
 -10  17  10        0.31      -38.61     81.15 o 
  -9  17  10        0.03       -6.61     63.11 o 
  -8  17  10        8.39       27.62     57.84 o 
  -7  17  10       99.72      164.51     61.59 o 
  -6  17  10      141.65      192.03     68.55 o 
  -5  17  10       29.62       28.20     29.41 o 
  -4  17  10        0.09      -20.39     21.32 o 
  -3  17  10       58.81       53.66     25.18 o 
  -2  17  10       31.88       47.78     43.34 o 
  -1  17  10       62.88       42.35     30.75 o 
   0  17  10        4.23       11.95     29.11 o 
   1  17  10        0.22        1.64     30.35 o 
   2  17  10        2.01       17.44     33.37 o 
   3  17  10        2.53      -12.12     31.42 o 
   4  17  10        0.37       34.67     59.09 o 
  -9  18  10       80.17       79.65     70.17 o 
  -8  18  10      202.44      255.29     72.49 o 
  -7  18  10        9.27      -20.25     46.49 o 
  -6  18  10       77.57       54.13     53.45 o 
  -5  18  10      406.52      434.22    176.82 o 
  -4  18  10      351.66      371.78     57.80 o 
  -3  18  10       21.28       22.74     24.88 o 
  -2  18  10       18.96       18.79     25.99 o 
  -1  18  10       17.93       51.74     32.54 o 
   0  18  10      273.78      245.79     84.50 o 
   1  18  10       96.51       94.71     40.47 o 
   2  18  10       39.17       35.37     35.96 o 
   3  18  10       21.63       17.77     36.11 o 
   4  18  10       31.41       18.91     61.85 o 
  -9  19  10        7.10      -53.58     79.58 o 
  -8  19  10       51.23       50.15     59.98 o 
  -7  19  10      153.95      174.87     64.61 o 
  -6  19  10       79.70      141.87    104.99 o 
  -5  19  10      144.80      128.75     70.83 o 
  -4  19  10       48.26       30.62     27.09 o 
  -3  19  10      107.49      109.34     31.09 o 
  -2  19  10      321.41      328.58     83.39 o 
  -1  19  10      518.53      416.08     61.06 o 
   0  19  10      225.97      209.07     44.40 o 
   1  19  10        7.16       16.49     34.67 o 
   2  19  10       36.01       43.47     37.04 o 
   3  19  10       37.69       56.73     61.46 o 
  -8  20  10       29.31       67.99     62.66 o 
  -7  20  10        5.04       39.08     55.50 o 
  -6  20  10        2.58       22.30     53.67 o 
  -5  20  10       16.13      -15.09     31.35 o 
  -4  20  10       16.38       10.52     25.17 o 
  -3  20  10      114.07      104.45     32.09 o 
  -2  20  10       85.91       85.59     33.36 o 
  -1  20  10       32.06       47.75     35.73 o 
   0  20  10       41.77       67.82     39.08 o 
   1  20  10       83.60       64.84     39.99 o 
   2  20  10        0.41      -33.09     32.15 o 
   3  20  10        3.41      -14.18     55.15 o 
  -8  21  10      102.46       85.92     64.09 o 
  -7  21  10      177.70      253.93    156.01 o 
  -6  21  10      204.17      148.31    143.60 o 
  -5  21  10       13.38      -24.89     32.24 o 
  -4  21  10        2.19      -31.51     35.56 o 
  -3  21  10        1.07       -8.93     26.83 o 
  -2  21  10      143.11      195.51     46.39 o 
  -1  21  10      217.15      165.02     45.40 o 
   0  21  10       16.18       12.21     36.50 o 
   1  21  10        0.81       13.51     37.30 o 
   2  21  10       30.82       63.03     64.61 o 
  -7  22  10        8.03       15.08     57.18 o 
  -6  22  10        0.99        6.80     52.72 o 
  -5  22  10       83.74       43.45     60.33 o 
  -4  22  10       60.20       18.48     40.36 o 
  -3  22  10       74.67       87.90     41.87 o 
  -2  22  10      194.97      181.16     44.77 o 
  -1  22  10        2.62      -10.72     34.44 o 
   0  22  10      112.16      104.72     42.86 o 
   1  22  10       74.99       90.86     43.16 o 
  -6  23  10        1.76      -30.72     38.10 o 
  -5  23  10       30.16       16.86     48.46 o 
  -4  23  10       12.18       36.01     43.21 o 
  -3  23  10       16.69       20.47     43.85 o 
  -2  23  10        0.36      -11.77     34.42 o 
  -1  23  10       79.12       80.74     42.23 o 
   0  23  10        3.82       -0.84     35.88 o 
  -5  24  10       12.05       17.22     45.32 o 
  -4  24  10       25.08       68.20     42.71 o 
  -3  24  10       31.19       10.52     37.60 o 
  -2  24  10        1.06       26.85     34.83 o 
  -1  24  10        3.36       -5.76     31.85 o 
 -12   1  11      441.43      223.71     59.83 o 
 -11   1  11      203.26      142.17     35.11 o 
 -10   1  11       31.05       16.58     37.33 o 
  -9   1  11      114.42      163.49     84.70 o 
  -8   1  11      395.85      397.74     55.46 o 
  -7   1  11      953.15      781.21     83.12 o 
  -6   1  11      990.98      884.52     58.20 o 
  -5   1  11       28.57       16.03     20.96 o 
  -4   1  11       58.10       43.91     24.47 o 
  -3   1  11      528.83      501.21     46.10 o 
  -2   1  11      686.08      686.54     50.34 o 
  -1   1  11       25.84       15.17     21.17 o 
   0   1  11        0.70       -5.48     13.53 o 
   1   1  11      234.89      239.84     35.36 o 
   2   1  11      241.70      303.54     32.18 o 
   3   1  11      124.34      145.41     27.97 o 
   4   1  11       11.99        2.76     43.33 o 
   5   1  11        3.50       -5.91     49.64 o 
   6   1  11       21.75       14.97     57.91 o 
 -12   2  11        1.42      -23.64     82.73 o 
 -11   2  11      327.67      318.30     74.26 o 
 -10   2  11     1153.30     1271.55    312.89 o 
  -9   2  11      784.99      818.58    147.16 o 
  -8   2  11        6.83       19.12     36.83 o 
  -7   2  11      279.35      226.13     54.37 o 
  -6   2  11      159.01      142.50     31.59 o 
  -5   2  11      420.76      388.46     43.52 o 
  -4   2  11     1515.97     1349.48     67.40 o 
  -3   2  11     1182.65     1173.33    100.06 o 
  -2   2  11        0.55       13.28     14.72 o 
  -1   2  11     1059.95      991.63     45.29 o 
   0   2  11      717.59      746.30     42.30 o 
   1   2  11     1008.17     1048.14     62.36 o 
   2   2  11       76.08       78.54     22.84 o 
   3   2  11      323.94      274.52     55.55 o 
   4   2  11       93.88       82.93     48.85 o 
   5   2  11       29.74        5.12     51.21 o 
   6   2  11        7.74        6.30     58.31 o 
 -12   3  11        7.73       35.06     91.40 o 
 -11   3  11       73.59       76.54     26.64 o 
 -10   3  11        1.86       38.21     26.97 o 
  -9   3  11      303.05      436.09     74.84 o 
  -8   3  11      486.57      530.78    133.74 o 
  -7   3  11       31.60       22.23     24.82 o 
  -6   3  11     1320.91     1121.98     91.40 o 
  -5   3  11      893.61      878.02     58.60 o 
  -4   3  11        4.06        5.22     14.14 o 
  -3   3  11        0.52        6.67     14.88 o 
  -2   3  11       46.16       55.96     17.88 o 
  -1   3  11       72.41       51.43     21.03 o 
   0   3  11      437.99      466.04     35.59 o 
   1   3  11      142.47      140.90     24.83 o 
   2   3  11      247.42      266.49     31.70 o 
   3   3  11       83.65       84.23     33.40 o 
   4   3  11        0.28      -25.58     25.44 o 
   5   3  11        0.01       42.55     52.00 o 
   6   3  11       10.41       16.94     59.49 o 
 -12   4  11      105.60       39.00     96.12 o 
 -11   4  11      428.96      544.18    146.87 o 
 -10   4  11      439.13      446.04     68.92 o 
  -9   4  11      138.10      138.38     36.96 o 
  -8   4  11       71.67       60.33     29.83 o 
  -7   4  11      111.88      158.81     49.69 o 
  -6   4  11     1112.79     1108.24    283.59 o 
  -5   4  11       63.57       34.99     25.89 o 
  -4   4  11     2786.15     2343.25     76.52 o 
  -3   4  11      748.28      681.17     45.04 o 
  -2   4  11      245.80      239.83     33.17 o 
  -1   4  11      708.85      701.81     45.91 o 
   0   4  11     2330.68     2321.10     69.82 o 
   1   4  11      490.84      487.63     38.24 o 
   2   4  11       28.55       17.00     20.50 o 
   3   4  11      150.08      172.92     38.52 o 
   4   4  11       66.63       45.44     32.56 o 
   5   4  11        2.10       23.64     51.61 o 
   6   4  11        0.30      -10.64     56.34 o 
 -12   5  11      153.66      203.48     73.62 o 
 -11   5  11      115.08       85.18     42.33 o 
 -10   5  11        9.82       38.03     27.95 o 
  -9   5  11      541.81      590.60    105.65 o 
  -8   5  11      725.95      895.00    180.50 o 
  -7   5  11      278.11      386.90    131.49 o 
  -6   5  11      124.71      135.38     32.27 o 
  -5   5  11      142.72      169.83     38.39 o 
  -4   5  11      143.40      175.15     25.16 o 
  -3   5  11      910.06      856.24     44.20 o 
  -2   5  11     1008.55     1003.46     60.56 o 
  -1   5  11     1727.67     1587.91     82.48 o 
   0   5  11      165.88      158.93     25.47 o 
   1   5  11      457.40      452.81     37.97 o 
   2   5  11      723.67      703.34     57.93 o 
   3   5  11      541.30      584.72     71.50 o 
   4   5  11       20.29       64.67     34.89 o 
   5   5  11       55.30       32.55     33.77 o 
   6   5  11       28.87       16.55     58.31 o 
 -12   6  11       66.03      105.16     69.96 o 
 -11   6  11       39.80       31.05     59.54 o 
 -10   6  11        0.68      -17.20     24.53 o 
  -9   6  11      226.71      267.32     48.96 o 
  -8   6  11      402.03      486.98    102.34 o 
  -7   6  11       88.74      137.52     33.88 o 
  -6   6  11     1551.46     1721.89    408.64 o 
  -5   6  11     1157.95     1255.54    285.72 o 
  -4   6  11      226.94      193.27     28.15 o 
  -3   6  11      527.27      462.79     35.38 o 
  -2   6  11       14.88        4.96     15.06 o 
  -1   6  11      201.88      189.59     26.21 o 
   0   6  11        5.84       -1.21     16.90 o 
   1   6  11       12.73       25.16     20.32 o 
   2   6  11      452.74      450.19     50.42 o 
   3   6  11      164.45      172.83     39.27 o 
   4   6  11      149.56      130.67     78.20 o 
   5   6  11       80.77      103.04     39.76 o 
   6   6  11        0.28      -33.49     53.97 o 
 -12   7  11       86.51       -2.46     59.82 o 
 -11   7  11       64.30      127.66     62.93 o 
 -10   7  11       17.66       23.15     37.62 o 
  -9   7  11      273.20      326.23     37.84 o 
  -8   7  11       77.37       62.98     25.91 o 
  -7   7  11      557.91      719.40    126.74 o 
  -6   7  11      474.52      526.10    110.54 o 
  -5   7  11      336.27      385.94     96.82 o 
  -4   7  11       59.67       36.29     20.22 o 
  -3   7  11      479.44      432.54     35.23 o 
  -2   7  11     1286.05     1148.32     50.96 o 
  -1   7  11      863.61      935.47     47.90 o 
   0   7  11       20.28       13.18     19.00 o 
   1   7  11      461.38      490.28     40.90 o 
   2   7  11      614.49      601.16     55.99 o 
   3   7  11      195.60      194.27     41.89 o 
   4   7  11        4.64      -20.06     26.53 o 
   5   7  11        2.02       -3.54     33.11 o 
   6   7  11        3.91      -57.52     45.70 o 
 -12   8  11        1.94        3.06     57.24 o 
 -11   8  11       33.50       27.99     54.62 o 
 -10   8  11       66.29       64.83     39.70 o 
  -9   8  11      247.39      244.80     40.37 o 
  -8   8  11      275.62      296.69     48.90 o 
  -7   8  11       26.55       37.89     28.43 o 
  -6   8  11      974.76     1091.88    276.67 o 
  -5   8  11     3434.32     3970.28    975.73 o 
  -4   8  11      750.42      864.75    260.84 o 
  -3   8  11       68.00       98.67     22.97 o 
  -2   8  11       27.31       37.90     18.86 o 
  -1   8  11      419.49      454.34     37.11 o 
   0   8  11      748.40      789.94     46.17 o 
   1   8  11      237.63      251.54     41.37 o 
   2   8  11      139.91       90.24     34.53 o 
   3   8  11       70.99       23.51     30.27 o 
   4   8  11      219.59      220.52     43.45 o 
   5   8  11      219.93      257.87     49.12 o 
 -12   9  11        0.43       -3.55     84.31 o 
 -11   9  11        5.15        5.68     57.38 o 
 -10   9  11       33.80       30.86     54.49 o 
  -9   9  11       61.55       66.31     37.49 o 
  -8   9  11       18.33       14.91     23.69 o 
  -7   9  11      326.44      398.61     61.24 o 
  -6   9  11      676.16      920.16    163.77 o 
  -5   9  11      661.21      823.51    255.29 o 
  -4   9  11       95.68       84.24     22.82 o 
  -3   9  11       81.35       86.13     22.12 o 
  -2   9  11       42.38       47.50     20.96 o 
  -1   9  11       72.99       85.83     23.47 o 
   0   9  11       19.75       23.29     19.74 o 
   1   9  11       22.66        8.59     24.00 o 
   2   9  11      139.35      160.02     39.27 o 
   3   9  11       61.30       32.52     31.51 o 
   4   9  11        6.19       32.32     34.16 o 
   5   9  11       23.44        6.48     39.00 o 
 -12  10  11       16.13       29.94     87.85 o 
 -11  10  11      124.54      102.68     64.64 o 
 -10  10  11       36.27        8.21     55.57 o 
  -9  10  11        3.70      -35.74     32.47 o 
  -8  10  11       21.05        9.48     25.80 o 
  -7  10  11        8.62       25.38     25.26 o 
  -6  10  11      404.12      413.78     77.56 o 
  -5  10  11      716.80      875.79    240.04 o 
  -4  10  11      388.09      502.14     92.53 o 
  -3  10  11       28.78       32.25     26.73 o 
  -2  10  11      576.84      607.73    118.97 o 
  -1  10  11      702.52      677.24     44.46 o 
   0  10  11      204.76      205.30     37.65 o 
   1  10  11       32.03       47.29     30.48 o 
   2  10  11       41.60       30.77     29.34 o 
   3  10  11        0.21      -13.97     28.43 o 
   4  10  11        9.70       12.94     31.46 o 
   5  10  11       12.75       38.96     36.57 o 
 -11  11  11      161.90      172.04     70.36 o 
 -10  11  11       15.78      -26.72     55.71 o 
  -9  11  11       43.17       35.63     41.33 o 
  -8  11  11      352.83      387.62     52.14 o 
  -7  11  11     1305.64     1348.96    169.53 o 
  -6  11  11      215.88      214.29     31.72 o 
  -5  11  11      133.19      119.32     33.17 o 
  -4  11  11      322.99      371.50     76.37 o 
  -3  11  11      539.83      732.72    163.51 o 
  -2  11  11      532.35      734.33    163.42 o 
  -1  11  11        8.91        9.80     18.96 o 
   0  11  11        1.53      -10.24     30.53 o 
   1  11  11       18.85       13.62     25.07 o 
   2  11  11      228.32      269.49     45.55 o 
   3  11  11       51.69       77.94     36.17 o 
   4  11  11       17.09       16.80     32.55 o 
   5  11  11        8.07       -6.92     32.77 o 
 -11  12  11        8.66        2.36     84.31 o 
 -10  12  11       73.84       31.51     61.56 o 
  -9  12  11      267.99      437.98    115.03 o 
  -8  12  11      401.82      327.98    134.41 o 
  -7  12  11       50.36       50.26     34.52 o 
  -6  12  11      178.92      253.96     66.70 o 
  -5  12  11      166.26      170.68     39.07 o 
  -4  12  11       15.98       29.34     22.64 o 
  -3  12  11       25.10       -0.01     20.54 o 
  -2  12  11        3.14       -4.25     17.94 o 
  -1  12  11       16.46       16.16     20.03 o 
   0  12  11        8.48       25.07     26.98 o 
   1  12  11      205.25      239.16     42.89 o 
   2  12  11       23.82       13.92     29.23 o 
   3  12  11        6.29       10.45     31.57 o 
   4  12  11        0.83        8.13     33.01 o 
   5  12  11       13.33       37.73     36.91 o 
 -11  13  11       40.55       72.09     90.22 o 
 -10  13  11       17.66       17.56     58.09 o 
  -9  13  11        1.15       -1.88     59.25 o 
  -8  13  11      165.11      171.12     43.37 o 
  -7  13  11      506.53      540.78     63.25 o 
  -6  13  11       96.96       87.81     27.97 o 
  -5  13  11       93.31       73.95     22.79 o 
  -4  13  11       27.94       41.33     19.92 o 
  -3  13  11      120.27      141.40     47.98 o 
  -2  13  11       32.72       60.73     22.08 o 
  -1  13  11       51.72       42.36     24.28 o 
   0  13  11        0.02        3.79     28.59 o 
   1  13  11       53.76       38.44     32.90 o 
   2  13  11       40.86       16.07     36.64 o 
   3  13  11       81.71       68.81     37.97 o 
   4  13  11       16.74      -15.35     31.90 o 
 -11  14  11       61.40      -31.52     87.85 o 
 -10  14  11      178.65      136.48     71.62 o 
  -9  14  11      752.92      898.56    337.22 o 
  -8  14  11      360.67      377.62    163.69 o 
  -7  14  11       43.18       19.76     36.46 o 
  -6  14  11      359.14      304.17     48.11 o 
  -5  14  11      594.87      735.95    108.94 o 
  -4  14  11      603.37      727.38    110.39 o 
  -3  14  11       29.24       19.70     19.47 o 
  -2  14  11        7.43      -10.40     17.75 o 
  -1  14  11       40.18       82.95     54.36 o 
   0  14  11      481.08      510.04     56.45 o 
   1  14  11      161.68      145.35     39.60 o 
   2  14  11        0.69       25.37     31.74 o 
   3  14  11        0.73        8.78     31.39 o 
   4  14  11       39.28       12.13     36.54 o 
 -10  15  11        7.87        8.67     83.91 o 
  -9  15  11       11.24      -32.84     54.13 o 
  -8  15  11       90.26      102.94     63.17 o 
  -7  15  11      109.39      139.73    101.84 o 
  -6  15  11       66.08       52.91     27.70 o 
  -5  15  11        0.72        0.95     19.41 o 
  -4  15  11      120.60      162.44     29.70 o 
  -3  15  11      140.67      141.33     39.05 o 
  -2  15  11       15.81       14.71     23.64 o 
  -1  15  11        0.87       -5.84     24.28 o 
   0  15  11        3.44       12.52     28.29 o 
   1  15  11       32.51        9.48     29.78 o 
   2  15  11       29.55       69.66     36.44 o 
   3  15  11       11.51       17.76     32.35 o 
   4  15  11       17.36       52.40     59.88 o 
 -10  16  11       28.82      118.58     86.67 o 
  -9  16  11       76.58       93.48     68.92 o 
  -8  16  11        1.46      -40.29     48.44 o 
  -7  16  11        8.97       44.52     51.67 o 
  -6  16  11        0.56      -12.48     29.24 o 
  -5  16  11       23.44       24.07     23.09 o 
  -4  16  11        5.71       32.02     22.12 o 
  -3  16  11        9.29       17.11     21.40 o 
  -2  16  11       70.61       83.36     38.50 o 
  -1  16  11        9.10       27.30     29.74 o 
   0  16  11       42.19       57.35     35.92 o 
   1  16  11        2.24       25.44     32.13 o 
   2  16  11        2.72      -15.50     29.53 o 
   3  16  11        3.62       -4.61     34.70 o 
  -9  17  11       17.80       27.25     59.78 o 
  -8  17  11      221.12      146.91    105.78 o 
  -7  17  11      177.68      210.08    134.93 o 
  -6  17  11      194.52      129.82    129.81 o 
  -5  17  11       48.98       31.84     27.64 o 
  -4  17  11      312.74      348.98     67.86 o 
  -3  17  11      632.41      750.75    140.76 o 
  -2  17  11      524.23      717.52    212.39 o 
  -1  17  11      128.99       86.55     36.00 o 
   0  17  11       26.88       36.83     33.15 o 
   1  17  11       45.58       97.93     41.50 o 
   2  17  11       87.95       46.62     38.81 o 
   3  17  11      146.36      132.76     71.70 o 
  -9  18  11       25.15       31.12     90.61 o 
  -8  18  11        5.87        7.53     54.87 o 
  -7  18  11        1.00      -12.96     50.83 o 
  -6  18  11       56.59       66.92     94.35 o 
  -5  18  11      200.12      150.51     48.00 o 
  -4  18  11      162.78      179.16     67.64 o 
  -3  18  11        2.60       28.12     27.28 o 
  -2  18  11        5.18       12.86     27.61 o 
  -1  18  11       23.31       33.28     31.54 o 
   0  18  11      134.83      144.64     41.79 o 
   1  18  11       36.53      -14.95     30.58 o 
   2  18  11       66.08       67.44     43.01 o 
  -8  19  11       25.75       45.06     57.43 o 
  -7  19  11       69.04      -40.71     61.46 o 
  -6  19  11        3.27      -42.02     51.54 o 
  -5  19  11       17.15       24.65     36.88 o 
  -4  19  11        1.43       -9.35     26.38 o 
  -3  19  11       33.29       24.28     29.04 o 
  -2  19  11       25.14       22.84     32.80 o 
  -1  19  11       29.60        5.21     31.18 o 
   0  19  11        0.04        7.56     33.43 o 
   1  19  11       18.69      -25.74     33.54 o 
   2  19  11       17.61       34.67     56.73 o 
  -8  20  11        4.44        0.23     55.46 o 
  -7  20  11        1.77      -43.57     49.67 o 
  -6  20  11      204.17      175.96     74.44 o 
  -5  20  11      305.47      310.31    136.37 o 
  -4  20  11      123.13      175.73     52.84 o 
  -3  20  11       21.66       25.18     28.24 o 
  -2  20  11      117.65      124.67     42.04 o 
  -1  20  11      220.37      241.50     51.07 o 
   0  20  11       73.91       45.16     43.73 o 
   1  20  11       78.91       19.30     59.09 o 
  -7  21  11       14.98       -5.85     55.30 o 
  -6  21  11       27.65       17.87     40.78 o 
  -5  21  11        8.80        5.79     37.08 o 
  -4  21  11        4.33       23.15     38.05 o 
  -3  21  11       25.20       42.45     31.83 o 
  -2  21  11      212.94      216.03     48.97 o 
  -1  21  11       54.45       41.19     37.46 o 
   0  21  11        2.79       -7.68     37.86 o 
  -6  22  11       39.06       43.61     41.46 o 
  -5  22  11       41.05        7.84     42.84 o 
  -4  22  11        8.48      -18.62     39.99 o 
  -3  22  11       66.88       76.95     35.03 o 
  -2  22  11       54.89       49.74     39.43 o 
  -1  22  11        0.60      -17.42     35.48 o 
  -4  23  11       13.60        6.11     60.27 o 
  -3  23  11      250.45      304.51     64.61 o 
  -2  23  11      158.97      133.47     55.35 o 
 -12   0  12       53.50       59.88     56.73 o 
 -11   0  12      655.40      547.20     89.82 o 
  -9   0  12      132.00      120.55     51.61 o 
  -8   0  12      186.44      148.91     52.79 o 
  -7   0  12     1522.70     1377.66    107.94 o 
  -6   0  12     2365.46     1952.43    125.28 o 
  -5   0  12      259.12      259.62     56.34 o 
  -4   0  12       61.38       12.61     33.88 o 
  -3   0  12        4.57      -21.67     25.61 o 
  -2   0  12      163.13      206.83     50.03 o 
  -1   0  12      153.76      151.67     47.27 o 
   0   0  12      932.14     1036.49     90.22 o 
   1   0  12       85.48       80.37     43.33 o 
   2   0  12        2.19      -16.55     33.49 o 
   3   0  12       33.58       41.37     37.43 o 
 -12   1  12       79.96       32.99     47.88 o 
 -11   1  12       65.40       28.33     30.89 o 
 -10   1  12        3.99       21.56     39.83 o 
  -9   1  12      203.79      155.61     53.58 o 
  -8   1  12      933.51      764.00     62.03 o 
  -7   1  12      367.97      405.96     47.90 o 
  -6   1  12        1.49       -9.34     24.49 o 
  -5   1  12      280.47      245.72     38.58 o 
  -4   1  12     1312.80     1292.00     70.62 o 
  -3   1  12      663.21      557.38     49.81 o 
  -2   1  12       23.34       37.88     25.74 o 
  -1   1  12        0.07       11.02     21.31 o 
   0   1  12       27.75       43.26     25.46 o 
   1   1  12      468.53      397.24     45.37 o 
   2   1  12      106.56      103.94     32.03 o 
   3   1  12        6.85       10.64     35.06 o 
 -12   2  12       69.85      -10.59     47.48 o 
 -11   2  12      361.46      304.88     40.13 o 
 -10   2  12      385.19      387.45     49.17 o 
  -9   2  12       17.29       13.74     34.84 o 
  -8   2  12       47.61       77.21     46.88 o 
  -7   2  12       48.93       55.44     29.94 o 
  -6   2  12      431.17      413.58     48.41 o 
  -5   2  12       32.76       58.92     28.07 o 
  -4   2  12       29.66       29.30     24.98 o 
  -3   2  12      266.48      217.83     39.40 o 
  -2   2  12        6.46      -16.81     18.38 o 
  -1   2  12      778.10      708.85     56.12 o 
   0   2  12      392.03      438.55     47.21 o 
   1   2  12        4.59        2.19     23.51 o 
   2   2  12        3.30       -8.90     23.65 o 
   3   2  12       84.52       85.49     48.85 o 
 -12   3  12      168.79       28.61     51.00 o 
 -11   3  12       77.05       -8.52     31.80 o 
 -10   3  12      105.81       85.59     30.79 o 
  -9   3  12      926.56      810.95     66.68 o 
  -8   3  12     1488.61     1237.16    186.34 o 
  -7   3  12      168.02       90.61     44.91 o 
  -6   3  12      154.41      143.02     34.74 o 
  -5   3  12      749.85      701.14     55.71 o 
  -4   3  12      271.39      207.87     36.87 o 
  -3   3  12      235.75      233.75     38.30 o 
  -2   3  12      377.86      361.95     43.03 o 
  -1   3  12      175.76      180.07     34.18 o 
   0   3  12       15.21       19.89     18.87 o 
   1   3  12      418.55      439.98     38.65 o 
   2   3  12      812.53      901.70     52.40 o 
   3   3  12      137.31      140.32     39.69 o 
   4   3  12       36.28       23.64     31.20 o 
   5   3  12       61.70       26.39     56.34 o 
 -12   4  12        2.05      -24.17     39.66 o 
 -11   4  12        1.96      -18.45     28.83 o 
 -10   4  12      150.21      153.62     38.43 o 
  -9   4  12      354.35      357.79     51.83 o 
  -8   4  12       12.50        1.50     29.81 o 
  -7   4  12       91.39       70.91     43.33 o 
  -6   4  12      340.06      360.70     45.13 o 
  -5   4  12      605.93      598.17     54.59 o 
  -4   4  12       17.45       21.93     24.61 o 
  -3   4  12      727.92      753.76     43.07 o 
  -2   4  12      242.72      232.53     28.62 o 
  -1   4  12       50.56       32.21     20.10 o 
   0   4  12       96.60       82.64     23.89 o 
   1   4  12      192.54      205.60     29.78 o 
   2   4  12        4.39      -16.04     23.17 o 
   3   4  12       41.17       70.19     34.10 o 
   4   4  12       40.14       43.88     33.60 o 
   5   4  12       22.36       -1.18     52.79 o 
 -12   5  12       91.03       97.11     69.43 o 
 -11   5  12       24.59       17.40     40.33 o 
 -10   5  12      140.18      165.98     46.06 o 
  -9   5  12      448.70      515.40    109.72 o 
  -8   5  12       77.46       84.22     35.22 o 
  -7   5  12       15.06        8.60     29.45 o 
  -6   5  12      125.14      174.13     46.29 o 
  -5   5  12       40.88       24.19     18.55 o 
  -4   5  12      328.66      306.80     31.73 o 
  -3   5  12        0.79       -2.64     16.15 o 
  -2   5  12      570.44      466.17     37.17 o 
  -1   5  12      243.07      234.71     29.62 o 
   0   5  12       23.99       26.31     20.92 o 
   1   5  12      154.65      185.98     29.91 o 
   2   5  12      613.61      727.15     61.84 o 
   3   5  12       23.98       33.18     32.17 o 
   4   5  12       88.14       94.04     37.00 o 
   5   5  12       45.72      -44.91     50.03 o 
 -12   6  12       66.76      110.70     95.73 o 
 -11   6  12       86.05       89.25     44.13 o 
 -10   6  12      169.01      165.16     70.45 o 
  -9   6  12      118.30       76.05     29.30 o 
  -8   6  12        3.37       24.67     32.69 o 
  -7   6  12      136.60      174.35     38.43 o 
  -6   6  12      249.27      349.45    128.24 o 
  -5   6  12      626.29      579.10     41.24 o 
  -4   6  12      371.45      332.09     33.73 o 
  -3   6  12      123.12      115.71     24.05 o 
  -2   6  12      303.94      312.69     32.32 o 
  -1   6  12     1379.61     1428.18     60.42 o 
   0   6  12      934.87      903.11     53.90 o 
   1   6  12       89.37       75.90     35.85 o 
   2   6  12       78.55       96.65     35.79 o 
   3   6  12      212.20      266.07     47.63 o 
   4   6  12      138.30      130.01     50.43 o 
   5   6  12       44.25       32.43     37.92 o 
 -12   7  12       12.33       -0.79     85.49 o 
 -11   7  12        3.84       -5.21     39.41 o 
 -10   7  12       23.11       57.64     38.55 o 
  -9   7  12        8.52       22.14     27.71 o 
  -8   7  12      111.41      126.84     37.75 o 
  -7   7  12      534.99      580.15    167.29 o 
  -6   7  12       49.05       33.37     29.92 o 
  -5   7  12      276.45      275.69     54.39 o 
  -4   7  12      548.22      514.35     38.96 o 
  -3   7  12      260.99      266.62     31.41 o 
  -2   7  12      190.86      183.43     28.01 o 
  -1   7  12       89.46       81.19     24.32 o 
   0   7  12      109.45       99.88     26.87 o 
   1   7  12       22.79       50.97     31.74 o 
   2   7  12      253.44      283.78     65.59 o 
   3   7  12       58.99       67.44     34.54 o 
   4   7  12        6.10        9.68     32.46 o 
   5   7  12        2.30        3.18     36.91 o 
 -12   8  12       75.08      109.13     94.55 o 
 -11   8  12       84.94       80.85     66.30 o 
 -10   8  12        0.71      -12.16     36.35 o 
  -9   8  12       72.81       93.74     30.88 o 
  -8   8  12       87.31       96.69     29.60 o 
  -7   8  12       93.05       92.48     34.79 o 
  -6   8  12      135.39      148.68     36.29 o 
  -5   8  12       66.83       76.82     27.09 o 
  -4   8  12       14.77        0.56     17.53 o 
  -3   8  12       54.25       57.52     22.50 o 
  -2   8  12       17.54        9.17     19.19 o 
  -1   8  12       72.50       62.78     23.52 o 
   0   8  12      295.35      266.43     34.12 o 
   1   8  12       50.62       62.74     32.87 o 
   2   8  12      196.96      252.19     45.43 o 
   3   8  12        9.14        2.46     31.11 o 
   4   8  12        1.33       -1.75     31.60 o 
   5   8  12        0.22       12.32     35.94 o 
 -11   9  12       11.64      -47.09     81.94 o 
 -10   9  12       66.05       93.93     43.60 o 
  -9   9  12      100.26      101.74     37.76 o 
  -8   9  12      438.71      521.34     53.34 o 
  -7   9  12      313.88      323.30     68.12 o 
  -6   9  12        8.90        3.13     27.09 o 
  -5   9  12      117.85      115.67     27.25 o 
  -4   9  12      490.64      611.97     95.12 o 
  -3   9  12      950.88      849.80     49.31 o 
  -2   9  12      378.57      390.58     37.31 o 
  -1   9  12       16.63       13.90     19.82 o 
   0   9  12      291.47      262.21     43.18 o 
   1   9  12      284.91      288.00     46.31 o 
   2   9  12      192.76      240.39     45.44 o 
   3   9  12       17.32       -4.02     29.15 o 
   4   9  12        0.61       -0.91     34.10 o 
 -11  10  12       38.83      130.00     92.97 o 
 -10  10  12      146.66      105.36     42.89 o 
  -9  10  12      419.60      499.43    101.28 o 
  -8  10  12       15.29       31.67     28.06 o 
  -7  10  12      290.46      363.58     83.23 o 
  -6  10  12      690.35      687.13    147.19 o 
  -5  10  12      738.40      790.04    165.35 o 
  -4  10  12      245.18      358.23    120.09 o 
  -3  10  12       47.86       35.97     20.93 o 
  -2  10  12      229.20      219.16     32.54 o 
  -1  10  12       32.10       55.32     24.61 o 
   0  10  12      133.15      151.76     36.90 o 
   1  10  12       36.86      -12.22     24.56 o 
   2  10  12        8.29       25.74     32.69 o 
   3  10  12        4.65      -36.00     27.70 o 
   4  10  12       57.36       47.64     39.48 o 
 -11  11  12       10.66        9.06     84.31 o 
 -10  11  12        1.95       10.42     65.01 o 
  -9  11  12        3.72       -7.45     34.74 o 
  -8  11  12       56.72       54.55     28.29 o 
  -7  11  12       29.74       11.66     25.74 o 
  -6  11  12       15.43      -13.21     22.21 o 
  -5  11  12       23.40       42.78     23.98 o 
  -4  11  12        8.81       11.12     22.44 o 
  -3  11  12       41.19       52.83     21.72 o 
  -2  11  12        0.07      -18.74     18.93 o 
  -1  11  12       30.73       19.53     30.22 o 
   0  11  12       26.54        3.64     26.19 o 
   1  11  12        7.18      -13.32     26.12 o 
   2  11  12        8.34       -0.33     30.49 o 
   3  11  12        7.76      -10.88     30.08 o 
   4  11  12        4.13        5.14     36.06 o 
 -11  12  12       64.61       73.28     92.97 o 
 -10  12  12      218.31      284.70     87.26 o 
  -9  12  12      242.23      310.38     69.54 o 
  -8  12  12       36.45       43.85     29.02 o 
  -7  12  12      163.11      130.69     31.69 o 
  -6  12  12      250.51      308.74     69.91 o 
  -5  12  12      726.04      840.50    212.10 o 
  -4  12  12      262.54      293.87     64.82 o 
  -3  12  12      233.95      260.59     31.51 o 
  -2  12  12      274.13      241.85     34.11 o 
  -1  12  12      176.96      150.08     38.67 o 
   0  12  12      111.77      151.95     39.20 o 
   1  12  12        0.40        9.13     29.92 o 
   2  12  12        0.31      -11.01     29.49 o 
   3  12  12        3.51        1.15     34.77 o 
   4  12  12       38.63       61.46     65.40 o 
 -10  13  12       81.36       84.35     66.93 o 
  -9  13  12      217.80      216.71     75.64 o 
  -8  13  12      211.97      278.06     72.44 o 
  -7  13  12      318.61      416.65     63.29 o 
  -6  13  12       42.63       16.88     26.57 o 
  -5  13  12      121.94      122.39     25.58 o 
  -4  13  12      499.96      562.13    189.17 o 
  -3  13  12      535.83      718.15    143.12 o 
  -2  13  12      126.19      162.26     46.27 o 
  -1  13  12        2.77       -7.93     26.91 o 
   0  13  12      208.60      219.75     46.05 o 
   1  13  12      180.77      168.18     41.74 o 
   2  13  12        1.96      -14.50     27.71 o 
   3  13  12        3.20       13.93     34.21 o 
 -10  14  12        2.87      -72.49     74.46 o 
  -9  14  12        4.79       10.59     59.83 o 
  -8  14  12       58.99       42.05     39.80 o 
  -7  14  12        6.89      -12.09     26.03 o 
  -6  14  12        0.21       17.33     25.89 o 
  -5  14  12        0.25        0.83     20.29 o 
  -4  14  12        9.94       -9.19     19.72 o 
  -3  14  12        9.95       24.44     27.23 o 
  -2  14  12       11.72       28.11     29.19 o 
  -1  14  12        3.34      -17.45     27.13 o 
   0  14  12       22.12        5.54     30.85 o 
   1  14  12        0.02       -6.08     29.98 o 
   2  14  12        2.65       10.55     31.90 o 
   3  14  12       22.03       13.00     34.74 o 
 -10  15  12       54.95      -13.00     87.06 o 
  -9  15  12      168.67      111.00    124.10 o 
  -8  15  12       77.13      170.66     84.70 o 
  -7  15  12      234.76      231.03     50.65 o 
  -6  15  12      134.29      118.79     28.09 o 
  -5  15  12       84.64       45.77     24.24 o 
  -4  15  12      290.26      288.56     53.63 o 
  -3  15  12      456.00      537.60     99.47 o 
  -2  15  12      367.86      551.63    166.61 o 
  -1  15  12        0.05        5.26     30.10 o 
   0  15  12       49.62       70.83     37.75 o 
   1  15  12       70.75       35.12     36.05 o 
   2  15  12      126.16      117.46     43.56 o 
   3  15  12       20.76        7.49     56.73 o 
  -9  16  12        6.26      -38.96     60.57 o 
  -8  16  12        2.57       10.68     58.31 o 
  -7  16  12       39.44       -1.87     56.32 o 
  -6  16  12      319.99      382.91     66.14 o 
  -5  16  12      444.90      510.42     79.46 o 
  -4  16  12       75.13       59.93     24.95 o 
  -3  16  12        2.78       -1.72     22.46 o 
  -2  16  12      160.29      281.79     73.20 o 
  -1  16  12      372.88      336.28     54.09 o 
   0  16  12        7.29       30.09     33.59 o 
   1  16  12        3.21       11.35     34.58 o 
   2  16  12        1.80      -19.30     51.61 o 
  -9  17  12        1.17       15.36     79.97 o 
  -8  17  12        0.27      -25.54     56.91 o 
  -7  17  12        0.56      -58.71     50.83 o 
  -6  17  12        4.65       27.56     37.68 o 
  -5  17  12        5.13        9.43     22.96 o 
  -4  17  12        2.24        9.17     23.34 o 
  -3  17  12        2.62       16.14     29.45 o 
  -2  17  12       45.47       53.16     31.25 o 
  -1  17  12        0.91       -1.29     31.13 o 
   0  17  12       62.55       64.94     39.12 o 
   1  17  12        7.23       15.13     34.36 o 
   2  17  12        5.83      -29.94     50.03 o 
  -8  18  12        0.11       71.70     62.59 o 
  -7  18  12       21.87      -25.62     56.29 o 
  -6  18  12       92.86      102.71     42.34 o 
  -5  18  12      132.08       92.60     31.65 o 
  -4  18  12       76.80       67.19     26.10 o 
  -3  18  12       53.68       79.69     32.96 o 
  -2  18  12      357.52      358.01     57.52 o 
  -1  18  12      132.07      132.35     84.70 o 
   0  18  12       31.95       63.85     39.00 o 
   1  18  12       13.07      -21.27     52.00 o 
  -7  19  12       24.98        2.43     91.20 o 
  -6  19  12        0.81        2.57     38.77 o 
  -5  19  12        8.44      -18.32     27.40 o 
  -4  19  12       28.58       28.13     31.96 o 
  -3  19  12      215.32      359.86    124.84 o 
  -2  19  12       95.34       85.63     41.56 o 
  -1  19  12        0.63        1.03     34.54 o 
   0  19  12       11.35        3.63     36.77 o 
  -7  20  12       16.71      -47.06     58.04 o 
  -6  20  12        0.48       -2.16     39.15 o 
  -5  20  12        0.35      -15.13     38.07 o 
  -4  20  12        8.38        9.78     30.89 o 
  -3  20  12       30.05       18.13     32.46 o 
  -2  20  12        0.09        5.97     35.10 o 
  -1  20  12        4.07      -24.40     34.16 o 
   0  20  12       29.07       48.06     61.06 o 
  -5  21  12       18.92       16.55     52.00 o 
  -4  21  12      113.47      149.21     57.73 o 
  -3  21  12       57.83       36.37     38.01 o 
  -2  21  12        5.70       -8.87     35.65 o 
 -12   1  13       64.17       35.40     33.33 o 
 -11   1  13       53.26       47.02     40.10 o 
 -10   1  13      220.15      200.35     53.97 o 
  -9   1  13      453.00      451.07     56.57 o 
  -8   1  13      441.99      416.38     52.50 o 
  -7   1  13        5.69      -15.61     26.04 o 
  -6   1  13      378.60      339.62     46.79 o 
  -5   1  13      607.20      620.89     57.38 o 
  -4   1  13      153.29      123.35     34.25 o 
  -3   1  13      301.53      273.12     41.64 o 
  -2   1  13      111.67       88.02     31.87 o 
  -1   1  13       20.37       -6.62     24.34 o 
   0   1  13      328.76      323.81     44.40 o 
   1   1  13      260.42      292.42     43.87 o 
   2   1  13       98.01       58.98     32.02 o 
   3   1  13        0.96        5.52     40.18 o 
 -12   2  13       37.53       41.50     36.37 o 
 -11   2  13      130.52      100.29     43.54 o 
 -10   2  13      261.95      214.70     64.21 o 
  -9   2  13       17.66       29.11     33.09 o 
  -8   2  13      212.81      183.37     41.16 o 
  -7   2  13      562.13      481.29     55.43 o 
  -6   2  13      727.50      743.93     62.20 o 
  -5   2  13      563.32      469.21     51.22 o 
  -4   2  13       94.32       88.62     31.62 o 
  -3   2  13      328.82      345.54     45.12 o 
  -2   2  13      617.69      682.30     69.34 o 
  -1   2  13      594.43      600.34     55.30 o 
   0   2  13        1.14        1.76     22.42 o 
   1   2  13       38.22       13.36     26.03 o 
   2   2  13       89.11      103.61     50.03 o 
   3   2  13       48.16       24.43     46.49 o 
 -12   3  13       16.14       22.06     59.49 o 
 -11   3  13        3.38      -19.87     31.43 o 
 -10   3  13        4.98       23.44     41.45 o 
  -9   3  13        0.31      -11.03     41.37 o 
  -8   3  13        0.56       -4.95     28.91 o 
  -7   3  13       78.82       67.91     32.71 o 
  -6   3  13       64.44       99.32     33.40 o 
  -5   3  13      227.60      192.56     37.84 o 
  -4   3  13      335.28      313.60     44.94 o 
  -3   3  13       11.70        5.85     25.07 o 
  -2   3  13        5.61        6.02     23.22 o 
  -1   3  13       10.01       19.87     26.24 o 
   0   3  13       89.21       76.53     29.49 o 
   1   3  13        8.15       -9.48     28.96 o 
   2   3  13       17.53       14.58     37.03 o 
   3   3  13        0.62      -16.15     39.00 o 
 -12   4  13        4.38      -47.67     53.58 o 
 -11   4  13       94.69       94.37     49.45 o 
 -10   4  13      267.90      181.06     41.25 o 
  -9   4  13       47.12       35.61     41.05 o 
  -8   4  13      436.58      374.65     71.70 o 
  -7   4  13      525.08      502.33     54.74 o 
  -6   4  13        3.93       24.63     26.46 o 
  -5   4  13       67.63       89.23     32.45 o 
  -4   4  13        0.32       28.33     28.07 o 
  -3   4  13      134.26       67.93     32.00 o 
  -2   4  13       53.25       28.15     26.85 o 
  -1   4  13       45.67       61.72     30.07 o 
   0   4  13      370.77      385.01     50.03 o 
   1   4  13      189.98      143.89     36.26 o 
   2   4  13       72.06       97.70     50.43 o 
   3   4  13      113.97      168.61     56.34 o 
 -11   5  13       30.92       19.84     42.18 o 
 -10   5  13      174.67      204.19     38.62 o 
  -9   5  13      240.75      225.14     51.86 o 
  -8   5  13      362.56      418.77     77.21 o 
  -7   5  13      226.81      221.80     61.06 o 
  -6   5  13      337.42      315.23     47.02 o 
  -5   5  13      817.48      739.52     61.40 o 
  -4   5  13      804.05      772.29     87.46 o 
  -3   5  13      346.51      327.81     45.67 o 
  -2   5  13       58.85       38.99     27.43 o 
  -1   5  13      125.14      107.97     34.95 o 
   0   5  13      304.89      288.38     44.29 o 
   1   5  13      374.19      427.05     73.28 o 
   2   5  13       35.09       22.10     29.72 o 
   3   5  13        0.02       26.67     34.23 o 
   4   5  13        0.30        4.18     33.89 o 
 -11   6  13       17.94       -2.68     40.13 o 
 -10   6  13       35.77       21.05     31.66 o 
  -9   6  13       59.25       71.63     30.27 o 
  -8   6  13      122.75      118.59     36.31 o 
  -7   6  13       88.06       74.27     39.47 o 
  -6   6  13      116.90       78.36     33.68 o 
  -5   6  13        4.35       31.12     27.86 o 
  -4   6  13      231.98      206.69     42.35 o 
  -3   6  13       41.28       23.52     28.13 o 
  -2   6  13      212.09      217.91     30.83 o 
  -1   6  13      181.27      184.57     31.28 o 
   0   6  13       27.17       19.15     22.16 o 
   1   6  13       27.04       45.64     31.87 o 
   2   6  13       12.67       19.33     33.41 o 
   3   6  13        5.98       17.53     33.37 o 
   4   6  13        6.21        4.91     34.83 o 
 -11   7  13        8.28       -8.35     41.17 o 
 -10   7  13       68.50       32.19     31.70 o 
  -9   7  13      283.39      280.72     53.69 o 
  -8   7  13      144.56      187.53     43.02 o 
  -7   7  13      101.97       90.33     34.38 o 
  -6   7  13      211.42      224.96     54.69 o 
  -5   7  13      448.40      409.91     39.04 o 
  -4   7  13      346.71      358.98     38.01 o 
  -3   7  13      205.51      208.02     31.72 o 
  -2   7  13       20.70       20.85     21.26 o 
  -1   7  13        5.19       12.96     21.31 o 
   0   7  13      131.40      155.78     31.52 o 
   1   7  13      135.57      120.35     38.16 o 
   2   7  13      184.36      192.08     44.28 o 
   3   7  13       20.60        2.72     33.29 o 
   4   7  13       60.48       74.42     41.93 o 
 -11   8  13      200.15      182.66     66.97 o 
 -10   8  13       35.09       54.68     41.54 o 
  -9   8  13       34.38       23.68     29.47 o 
  -8   8  13      413.81      554.51    164.31 o 
  -7   8  13      351.55      463.28     93.22 o 
  -6   8  13      283.71      380.84    118.92 o 
  -5   8  13       47.75       49.47     24.36 o 
  -4   8  13       21.32       11.14     20.66 o 
  -3   8  13       22.91       23.28     22.88 o 
  -2   8  13      227.52      184.85     43.29 o 
  -1   8  13      369.06      432.07     40.73 o 
   0   8  13      153.87      179.59     40.79 o 
   1   8  13       68.41       52.04     34.26 o 
   2   8  13       49.36       74.72     36.73 o 
   3   8  13       81.87       93.84     39.02 o 
 -11   9  13        5.08      -23.04     49.33 o 
 -10   9  13       27.53       14.87     41.03 o 
  -9   9  13        0.61        1.25     28.15 o 
  -8   9  13       50.31       47.83     28.87 o 
  -7   9  13        4.81      -11.37     30.96 o 
  -6   9  13       77.93       99.59     28.33 o 
  -5   9  13       47.13       13.63     21.29 o 
  -4   9  13      461.68      445.23     41.43 o 
  -3   9  13      538.98      521.34     44.41 o 
  -2   9  13      104.49      103.02     28.03 o 
  -1   9  13       24.86        3.45     21.84 o 
   0   9  13       59.22       39.27     33.68 o 
   1   9  13      163.37      197.42     45.55 o 
   2   9  13        0.75        4.79     36.44 o 
   3   9  13       12.62       -4.09     33.18 o 
 -11  10  13      148.82      157.98    100.85 o 
 -10  10  13       97.20      150.69     46.86 o 
  -9  10  13       20.31        7.97     30.36 o 
  -8  10  13      237.40      193.27     40.09 o 
  -7  10  13      100.94      118.22     30.99 o 
  -6  10  13      104.26      130.62     30.90 o 
  -5  10  13       67.66       96.48     30.40 o 
  -4  10  13       21.89       11.01     22.88 o 
  -3  10  13       78.78      102.79     28.57 o 
  -2  10  13      303.14      296.07     37.24 o 
  -1  10  13      201.53      224.41     42.86 o 
   0  10  13        0.14      -12.01     27.34 o 
   1  10  13       10.62       -3.45     30.63 o 
   2  10  13        5.62       -6.44     31.35 o 
   3  10  13       41.49       52.95     39.29 o 
 -10  11  13      411.83      419.74     94.94 o 
  -9  11  13      287.33      416.34     89.25 o 
  -8  11  13      147.58      145.79     35.14 o 
  -7  11  13        6.51      -11.16     24.76 o 
  -6  11  13       59.62       52.01     27.89 o 
  -5  11  13      279.89      294.33     78.29 o 
  -4  11  13      364.66      406.07     68.72 o 
  -3  11  13      205.78      233.21     35.98 o 
  -2  11  13       79.91       92.26     28.16 o 
  -1  11  13      239.35      244.02     75.44 o 
   0  11  13      267.78      247.24     47.20 o 
   1  11  13       84.03      108.90     40.95 o 
   2  11  13       60.78       81.71     37.69 o 
   3  11  13        1.95       -5.52     55.55 o 
 -10  12  13       23.01       20.88     92.19 o 
  -9  12  13       80.51       76.24     43.89 o 
  -8  12  13        6.81       -3.90     27.62 o 
  -7  12  13        1.71       12.17     27.04 o 
  -6  12  13      118.65      148.19     28.14 o 
  -5  12  13      159.20      189.58     59.33 o 
  -4  12  13       13.44       26.30     22.12 o 
  -3  12  13       55.89       44.07     26.10 o 
  -2  12  13       36.65       45.83     26.28 o 
  -1  12  13      150.19      122.68     38.37 o 
   0  12  13        9.75       10.32     31.04 o 
   1  12  13        2.31       24.01     33.56 o 
   2  12  13        3.35        0.71     33.34 o 
 -10  13  13      139.70      212.34    106.37 o 
  -9  13  13        6.62      -11.09     36.83 o 
  -8  13  13       12.79       14.29     38.77 o 
  -7  13  13       69.16       34.86     29.91 o 
  -6  13  13        0.92       -1.96     22.35 o 
  -5  13  13       52.49       29.26     23.33 o 
  -4  13  13      124.05      127.91     42.08 o 
  -3  13  13      151.95      151.85     36.56 o 
  -2  13  13        6.39      -14.98     29.36 o 
  -1  13  13        5.52      -20.85     29.74 o 
   0  13  13        9.15       -5.10     29.34 o 
   1  13  13       80.99       45.15     37.02 o 
   2  13  13       19.52       24.74     37.23 o 
  -9  14  13       11.71      -14.83     54.74 o 
  -8  14  13       31.76       34.47     41.13 o 
  -7  14  13      293.84      355.30     68.58 o 
  -6  14  13      540.83      574.73    102.18 o 
  -5  14  13      131.49      120.15     27.98 o 
  -4  14  13       17.02        3.44     21.50 o 
  -3  14  13      207.96      292.96     72.69 o 
  -2  14  13      249.46      256.94     49.28 o 
  -1  14  13       99.61       73.75     37.88 o 
   0  14  13       20.42      -10.35     31.86 o 
   1  14  13        9.36      -19.59     30.87 o 
   2  14  13       61.82       86.67     60.27 o 
  -9  15  13      143.30      225.74    104.79 o 
  -8  15  13       39.62       30.24     42.33 o 
  -7  15  13        8.18       10.71     30.22 o 
  -6  15  13       39.37       36.82     25.96 o 
  -5  15  13       48.89       24.42     24.29 o 
  -4  15  13       55.61       96.55     28.78 o 
  -3  15  13      166.72      299.01    129.16 o 
  -2  15  13        2.19        0.24     32.42 o 
  -1  15  13       93.74       91.75     39.61 o 
   0  15  13       24.06       15.07     53.18 o 
   1  15  13       26.61       34.27     56.34 o 
  -8  16  13        2.03      -25.51     57.52 o 
  -7  16  13       17.60       11.64     32.09 o 
  -6  16  13       54.95       61.46     27.72 o 
  -5  16  13       16.55       14.53     22.92 o 
  -4  16  13       73.35       52.21     26.08 o 
  -3  16  13      150.67      161.74     48.89 o 
  -2  16  13        0.90       14.64     33.28 o 
  -1  16  13        0.80       -8.92     33.62 o 
   0  16  13       26.17       39.56     37.40 o 
   1  16  13        0.28       -1.18     53.58 o 
  -8  17  13       91.59      139.41     68.24 o 
  -7  17  13       16.42       18.05     39.98 o 
  -6  17  13       84.65       58.61     28.60 o 
  -5  17  13       43.35       40.70     26.46 o 
  -4  17  13      193.19      291.75     83.65 o 
  -3  17  13      156.20      205.18     76.78 o 
  -2  17  13        0.07        8.57     33.42 o 
  -1  17  13       12.08       -6.99     32.50 o 
   0  17  13       50.94       39.40     54.76 o 
  -7  18  13       44.24       19.05     42.10 o 
  -6  18  13        9.15      -11.94     38.07 o 
  -5  18  13        3.96      -21.69     24.78 o 
  -4  18  13       31.03       64.15     35.07 o 
  -3  18  13       10.46       39.47     34.38 o 
  -2  18  13       34.66       40.35     36.62 o 
  -1  18  13       31.48       41.76     59.09 o 
  -6  19  13       25.23       10.07     39.26 o 
  -5  19  13       36.82       10.63     30.93 o 
  -4  19  13        9.62       40.34     32.10 o 
  -3  19  13        9.97       -6.01     32.38 o 
  -2  19  13        8.74       -9.19     31.52 o 
  -4  20  13       24.81       38.45     34.00 o 
 -11   0  14      284.70      182.01     67.76 o 
 -10   0  14       70.87      -13.00     49.24 o 
  -9   0  14      289.93      221.40     68.55 o 
  -8   0  14      774.26      658.69     91.00 o 
  -7   0  14     1506.77     1276.41    114.64 o 
  -6   0  14      156.17      210.37     61.06 o 
  -5   0  14      203.52      151.67     53.58 o 
  -4   0  14       40.18       27.97     38.61 o 
  -3   0  14       37.08       88.64     50.43 o 
  -2   0  14      302.24      255.28     59.49 o 
  -1   0  14      182.29      175.70     56.34 o 
   0   0  14        4.92        3.15     36.24 o 
   1   0  14       82.62      100.85     51.21 o 
   2   0  14      166.25      192.64     62.64 o 
 -11   1  14       32.42        8.36     39.69 o 
 -10   1  14       71.13       90.14     57.32 o 
  -9   1  14       91.25       35.24     35.52 o 
  -8   1  14       26.16       -1.71     34.08 o 
  -7   1  14        7.18      -15.21     29.43 o 
  -6   1  14      192.70      212.93     43.45 o 
  -5   1  14      252.18      248.79     71.90 o 
  -4   1  14      243.05      258.73     45.53 o 
  -3   1  14      165.59      156.89     39.00 o 
  -2   1  14       63.53       67.51     31.90 o 
  -1   1  14      239.04      234.79     42.05 o 
   0   1  14       81.88       71.36     31.41 o 
   1   1  14       19.91       14.41     51.02 o 
   2   1  14        4.88       43.33     46.49 o 
 -11   2  14       63.88       44.82     33.07 o 
 -10   2  14       58.14       -3.58     35.73 o 
  -9   2  14       64.84       61.04     36.07 o 
  -8   2  14      244.24      214.99     47.07 o 
  -7   2  14      245.75      214.51     44.68 o 
  -6   2  14       15.20       -6.83     27.42 o 
  -5   2  14       13.60       16.90     29.15 o 
  -4   2  14       22.58        9.40     27.44 o 
  -3   2  14        0.87       13.89     27.75 o 
  -2   2  14       13.08       21.29     28.83 o 
  -1   2  14       64.34       59.13     31.46 o 
   0   2  14       24.63       11.16     27.35 o 
   1   2  14        0.39       -0.25     29.09 o 
   2   2  14        0.95      -25.21     30.33 o 
 -11   3  14      216.79      163.11     66.58 o 
 -10   3  14      301.30      350.16     57.42 o 
  -9   3  14      306.26      270.13     51.11 o 
  -8   3  14      114.98       90.45     37.81 o 
  -7   3  14        8.26       -0.59     29.81 o 
  -6   3  14      394.85      371.07     51.91 o 
  -5   3  14      764.46      791.15    143.01 o 
  -4   3  14      420.94      431.46     52.63 o 
  -3   3  14       23.82       20.79     27.51 o 
  -2   3  14      133.48      138.61     37.17 o 
  -1   3  14      307.20      318.30     47.24 o 
   0   3  14      339.44      332.61     48.11 o 
   1   3  14       76.16       64.78     33.40 o 
   2   3  14        2.03       -7.09     36.64 o 
   3   3  14        3.55       57.91     52.00 o 
 -11   4  14        4.15       -5.52     36.34 o 
 -10   4  14       21.63      -16.55     50.43 o 
  -9   4  14       50.51       44.48     36.07 o 
  -8   4  14       30.23       35.71     33.58 o 
  -7   4  14        2.81       24.21     30.67 o 
  -6   4  14        9.37        5.22     27.47 o 
  -5   4  14        0.65        1.17     28.27 o 
  -4   4  14       17.96       -7.49     26.74 o 
  -3   4  14      145.92      149.99     38.48 o 
  -2   4  14      348.74      320.89     47.22 o 
  -1   4  14       57.86       55.57     32.45 o 
   0   4  14       17.27       -9.71     27.69 o 
   1   4  14       82.28      114.25     56.34 o 
   2   4  14       29.56        7.09     44.52 o 
   3   4  14        2.87       78.79     52.79 o 
 -11   5  14        5.63      -14.68     39.13 o 
 -10   5  14       20.16       40.15     38.80 o 
  -9   5  14        1.72       14.18     44.91 o 
  -8   5  14        0.07      -18.31     35.85 o 
  -7   5  14       53.57       37.80     31.96 o 
  -6   5  14        2.78      -14.65     25.23 o 
  -5   5  14      232.51      187.10     41.87 o 
  -4   5  14       85.45      101.80     34.96 o 
  -3   5  14        4.17       -3.02     24.51 o 
  -2   5  14       25.68       -5.02     26.69 o 
  -1   5  14        2.14       -2.83     27.31 o 
   0   5  14        4.77        7.23     28.97 o 
   1   5  14        0.90       18.91     42.15 o 
   2   5  14       17.43        9.06     44.12 o 
   3   5  14        1.44       50.43     50.82 o 
 -11   6  14       41.50       61.46     64.61 o 
 -10   6  14        1.46      -15.53     32.26 o 
  -9   6  14      114.90      109.52     61.06 o 
  -8   6  14      327.18      341.16     76.03 o 
  -7   6  14       92.06       95.01     37.32 o 
  -6   6  14       61.03      100.25     37.73 o 
  -5   6  14        4.88       -5.53     26.46 o 
  -4   6  14      326.32      447.59     54.27 o 
  -3   6  14      355.03      355.22     48.23 o 
  -2   6  14      205.99      232.88     43.02 o 
  -1   6  14      228.10      247.17     46.37 o 
   0   6  14        5.65       -4.73     41.76 o 
   1   6  14      159.06      175.31     59.88 o 
   2   6  14       56.13      106.37     56.34 o 
   3   6  14       72.84      109.52     53.97 o 
 -11   7  14       53.40       56.95     51.92 o 
 -10   7  14      139.95      171.92     39.56 o 
  -9   7  14      158.78      133.27     36.13 o 
  -8   7  14        5.18       20.49     42.94 o 
  -7   7  14      462.06      407.86     55.26 o 
  -6   7  14      237.61      256.84     48.45 o 
  -5   7  14       52.32       47.91     33.41 o 
  -4   7  14       34.01       -0.58     39.59 o 
  -3   7  14        8.39       -3.33     27.07 o 
  -2   7  14       27.68       23.82     29.25 o 
  -1   7  14       29.19       75.17     34.38 o 
   0   7  14      158.76      226.52     66.97 o 
   1   7  14      117.02       74.46     50.43 o 
   2   7  14       28.85        4.73     47.27 o 
 -10   8  14        0.77       13.12     32.56 o 
  -9   8  14       43.50       32.88     32.70 o 
  -8   8  14       25.96       -8.73     32.29 o 
  -7   8  14        1.53        5.72     39.00 o 
  -6   8  14       34.54       18.61     40.58 o 
  -5   8  14      108.22      139.37     38.95 o 
  -4   8  14       78.75       19.71     30.11 o 
  -3   8  14       11.71       -1.64     28.71 o 
  -2   8  14        2.48        6.86     27.98 o 
  -1   8  14        0.97        5.86     28.19 o 
   0   8  14        5.95      -17.56     29.10 o 
   1   8  14        8.47        6.84     30.57 o 
   2   8  14       28.81       26.31     35.63 o 
 -10   9  14      120.57      108.83     95.34 o 
  -9   9  14      126.35       84.38     34.08 o 
  -8   9  14       80.93       84.45     31.27 o 
  -7   9  14      130.48      235.75     50.85 o 
  -6   9  14      590.75      550.66     61.13 o 
  -5   9  14      350.98      307.08     49.12 o 
  -4   9  14      111.24      100.58     29.45 o 
  -3   9  14       30.21       23.07     24.33 o 
  -2   9  14      106.99      173.64     33.75 o 
  -1   9  14      242.04      246.78     46.78 o 
   0   9  14       16.24       27.53     33.02 o 
   1   9  14      180.05      224.90     48.04 o 
   2   9  14       46.73       40.05     37.77 o 
 -10  10  14       38.59       66.57     52.18 o 
  -9  10  14       26.08       18.14     30.35 o 
  -8  10  14      210.34      217.65     51.23 o 
  -7  10  14      177.08      234.22     64.37 o 
  -6  10  14      277.67      267.02     55.78 o 
  -5  10  14       32.71        9.41     25.36 o 
  -4  10  14       58.26       37.49     26.71 o 
  -3  10  14      349.03      432.32     44.10 o 
  -2  10  14      187.53      186.85     35.57 o 
  -1  10  14        7.38       20.03     31.75 o 
   0  10  14        7.87       15.52     32.59 o 
   1  10  14        1.27        4.07     34.61 o 
   2  10  14       24.62       52.40     57.12 o 
 -10  11  14       12.33      -13.79     95.34 o 
  -9  11  14        0.02       10.11     38.57 o 
  -8  11  14        3.71       33.72     31.13 o 
  -7  11  14       77.68       87.66     27.04 o 
  -6  11  14       37.04        6.58     35.44 o 
  -5  11  14        0.18       -4.32     22.02 o 
  -4  11  14        0.10      -16.84     22.59 o 
  -3  11  14       24.03       27.55     27.49 o 
  -2  11  14       49.49       28.50     34.64 o 
  -1  11  14        3.28        4.21     30.22 o 
   0  11  14        3.43      -14.95     30.05 o 
   1  11  14        4.73       15.72     40.77 o 
  -9  12  14       49.31       66.59     43.13 o 
  -8  12  14      365.85      395.88    120.42 o 
  -7  12  14      325.75      324.04     58.44 o 
  -6  12  14       83.70       90.76     34.77 o 
  -5  12  14        1.95       -7.85     23.53 o 
  -4  12  14       83.05       91.55     31.44 o 
  -3  12  14      314.81      332.22     60.76 o 
  -2  12  14       51.51       49.38     36.22 o 
  -1  12  14        4.17      -17.52     31.59 o 
   0  12  14        2.41        6.82     31.39 o 
   1  12  14       21.18       10.24     57.12 o 
  -9  13  14      124.48      140.01     54.79 o 
  -8  13  14       83.38      113.59     35.56 o 
  -7  13  14       53.40       31.42     25.81 o 
  -6  13  14      189.57      177.48     59.55 o 
  -5  13  14      420.66      497.35    114.01 o 
  -4  13  14      285.28      370.19     59.65 o 
  -3  13  14       25.45       26.04     28.33 o 
  -2  13  14      145.73      130.60     42.90 o 
  -1  13  14      147.39      121.62     42.45 o 
   0  13  14       79.84       67.24     38.71 o 
   1  13  14       21.33       16.15     53.18 o 
  -8  14  14       26.87       30.27     42.94 o 
  -7  14  14       24.89        6.43     25.08 o 
  -6  14  14        7.37       13.30     24.64 o 
  -5  14  14        7.45       -1.01     22.37 o 
  -4  14  14       40.05       66.39     28.04 o 
  -3  14  14        5.17        4.93     32.74 o 
  -2  14  14        8.35        7.32     35.37 o 
  -1  14  14        1.79      -30.40     30.62 o 
   0  14  14        6.89      -13.00     51.61 o 
  -8  15  14       34.84       24.30     50.86 o 
  -7  15  14        9.96       22.20     27.36 o 
  -6  15  14       61.31       81.01     28.51 o 
  -5  15  14      328.80      420.66     64.00 o 
  -4  15  14      157.59      185.40     48.17 o 
  -3  15  14        5.25      -20.66     30.08 o 
  -2  15  14        0.83       -0.85     33.57 o 
  -1  15  14       40.72       57.91     57.91 o 
   0  15  14       70.16       75.64     60.67 o 
  -7  16  14       68.30       76.83     43.78 o 
  -6  16  14       17.48       46.58     28.62 o 
  -5  16  14        2.09       10.76     27.78 o 
  -4  16  14      136.96      167.86     53.17 o 
  -3  16  14      119.90      159.20     98.44 o 
  -2  16  14       25.04       66.38     39.56 o 
  -1  16  14       20.63       55.94     56.34 o 
  -6  17  14        6.10       -2.77     26.41 o 
  -5  17  14        2.21       24.06     28.38 o 
  -4  17  14       13.99        7.54     33.19 o 
  -3  17  14        3.85        8.67     31.96 o 
  -2  17  14        5.52       15.76     53.97 o 
  -4  18  14       35.78       33.27     34.12 o 
 -10   1  15       34.11       21.07     37.32 o 
  -9   1  15       43.35       15.73     34.91 o 
  -8   1  15       11.48       -9.85     34.54 o 
  -7   1  15      418.61      362.53     55.14 o 
  -6   1  15      691.28      631.28     65.20 o 
  -5   1  15      284.49      300.61     49.86 o 
  -4   1  15      160.36      146.27     43.14 o 
  -3   1  15        6.54        1.17     29.34 o 
  -2   1  15      190.07      140.97     40.22 o 
  -1   1  15      111.34      116.88     37.46 o 
   0   1  15       67.20       32.96     33.50 o 
   1   1  15        9.45      -11.81     27.34 o 
 -10   2  15       14.92       14.59     36.44 o 
  -9   2  15      212.12      174.60     49.12 o 
  -8   2  15      548.58      559.39     65.03 o 
  -7   2  15      100.04       90.03     39.76 o 
  -6   2  15        0.84       30.56     33.84 o 
  -5   2  15       67.22      133.94     42.06 o 
  -4   2  15      517.78      585.80     60.88 o 
  -3   2  15      377.09      344.33     50.49 o 
  -2   2  15       69.17       26.58     31.30 o 
  -1   2  15       20.73        2.02     29.79 o 
   0   2  15       67.02       95.49     36.96 o 
   1   2  15       83.22      102.43     55.55 o 
   2   2  15       32.08       24.82     47.27 o 
 -10   3  15       17.52       -5.12     36.49 o 
  -9   3  15       13.09       61.08     42.09 o 
  -8   3  15        1.14       19.50     38.21 o 
  -7   3  15        6.96      -13.38     33.68 o 
  -6   3  15       25.32       38.80     34.92 o 
  -5   3  15        0.07      -24.47     29.67 o 
  -4   3  15        7.97       -3.90     29.15 o 
  -3   3  15       20.79       -3.81     28.95 o 
  -2   3  15        1.64       19.99     31.94 o 
  -1   3  15        8.32        1.40     29.56 o 
   0   3  15       13.18        6.33     35.85 o 
   1   3  15        9.04       74.46     55.15 o 
   2   3  15        4.62        0.79     46.09 o 
 -10   4  15       42.10        2.46     54.56 o 
  -9   4  15      304.02      224.27     51.07 o 
  -8   4  15      394.16      285.21     53.66 o 
  -7   4  15        2.52        2.80     31.17 o 
  -6   4  15       26.73       -4.74     29.17 o 
  -5   4  15       68.79       61.09     37.88 o 
  -4   4  15       96.79       58.83     34.89 o 
  -3   4  15       11.25       31.78     32.28 o 
  -2   4  15       96.58      112.32     39.79 o 
  -1   4  15        2.00      -12.49     27.75 o 
   0   4  15        7.90       18.95     30.27 o 
   1   4  15       13.42        3.55     42.55 o 
 -10   5  15      156.14      139.46     68.55 o 
  -9   5  15       57.49       52.88     39.27 o 
  -8   5  15       29.39       55.30     36.89 o 
  -7   5  15       11.43        5.14     32.70 o 
  -6   5  15      476.33      483.26     59.18 o 
  -5   5  15      290.54      285.48     81.35 o 
  -4   5  15        2.66       20.75     30.02 o 
  -3   5  15      119.00      116.09     38.45 o 
  -2   5  15      328.87      361.17     52.63 o 
  -1   5  15      261.78      279.50     49.47 o 
   0   5  15       15.65      -14.18     39.00 o 
   1   5  15        0.95       13.39     44.91 o 
 -10   6  15        1.85       34.27     42.06 o 
  -9   6  15        3.26       19.10     36.49 o 
  -8   6  15       47.29       55.97     38.02 o 
  -7   6  15       20.02      -14.55     31.02 o 
  -6   6  15       61.19       63.90     40.17 o 
  -5   6  15        0.49       23.44     33.15 o 
  -4   6  15        0.14        5.16     29.47 o 
  -3   6  15       24.69       28.44     29.52 o 
  -2   6  15        3.48        5.83     30.63 o 
  -1   6  15       18.00      -23.87     29.21 o 
   0   6  15       13.30        7.49     44.12 o 
   1   6  15        2.22       36.24     45.70 o 
 -10   7  15       24.45      -41.64     36.00 o 
  -9   7  15       24.29       30.04     39.68 o 
  -8   7  15       80.63       56.73     38.61 o 
  -7   7  15        7.64       43.93     34.72 o 
  -6   7  15      479.82      432.39     58.61 o 
  -5   7  15       97.23      137.51     42.33 o 
  -4   7  15        0.29       10.48     32.81 o 
  -3   7  15       48.31       52.18     35.76 o 
  -2   7  15      113.90      106.14     38.78 o 
  -1   7  15       43.77       34.38     34.82 o 
   0   7  15       20.65       39.40     44.52 o 
   1   7  15        0.04       -3.94     42.94 o 
  -9   8  15      108.20      132.14     47.42 o 
  -8   8  15       46.91       40.68     39.12 o 
  -7   8  15       64.50       40.53     36.49 o 
  -6   8  15       31.22       47.54     37.32 o 
  -5   8  15      111.71      108.75     42.24 o 
  -4   8  15      304.19      276.52     50.03 o 
  -3   8  15      246.27      273.86     49.37 o 
  -2   8  15       13.69        6.67     31.20 o 
  -1   8  15        1.75      -31.91     39.79 o 
   0   8  15       46.11       85.49     56.34 o 
  -9   9  15        2.88       25.48     36.56 o 
  -8   9  15       27.44      -10.24     55.15 o 
  -7   9  15       60.15       55.66     38.21 o 
  -6   9  15        1.74        1.25     31.78 o 
  -5   9  15      109.09      122.35     41.18 o 
  -4   9  15      169.29      222.55     46.86 o 
  -3   9  15       71.19       78.67     39.81 o 
  -2   9  15       30.40       28.41     33.37 o 
  -1   9  15       41.44       31.91     50.03 o 
   0   9  15        7.17       38.61     49.64 o 
  -9  10  15       70.73       79.49     39.49 o 
  -8  10  15      126.31      155.51     40.69 o 
  -7  10  15        0.77      -20.57     34.18 o 
  -6  10  15        0.45       -4.66     30.79 o 
  -5  10  15       10.50       -7.77     31.46 o 
  -4  10  15      112.80      115.26     64.02 o 
  -3  10  15       35.31       39.83     35.78 o 
  -2  10  15        4.24        3.94     38.21 o 
  -1  10  15        3.90      -11.82     42.55 o 
  -8  11  15        0.75        1.78     32.40 o 
  -7  11  15      187.87      237.65     95.66 o 
  -6  11  15      250.66      309.67     53.34 o 
  -5  11  15      289.10      274.45     55.74 o 
  -4  11  15       78.29       99.96     40.08 o 
  -3  11  15       47.15       44.02     39.41 o 
  -2  11  15      154.50      143.72     46.20 o 
  -1  11  15      113.99       87.96     40.81 o 
   0  11  15       93.35       91.79     64.21 o 
  -8  12  15        2.66       -2.44     31.22 o 
  -7  12  15       67.46       35.97     34.91 o 
  -6  12  15       66.52      100.30     36.19 o 
  -5  12  15        0.63        1.09     28.00 o 
  -4  12  15       86.28      115.31     34.67 o 
  -3  12  15      137.83      142.41     37.46 o 
  -2  12  15       23.09       -3.90     34.18 o 
  -1  12  15        0.05      -27.18     50.82 o 
  -7  13  15       55.18       39.52     35.03 o 
  -6  13  15      178.24      210.15     52.18 o 
  -5  13  15       91.79      103.32     35.19 o 
  -4  13  15        0.08      -16.31     27.08 o 
  -3  13  15        2.06       -8.98     35.33 o 
  -2  13  15       21.02       -0.39     50.82 o 
  -1  13  15       39.04       48.06     57.12 o 
  -7  14  15      113.29      128.72     39.01 o 
  -6  14  15       73.49      102.22     33.11 o 
  -5  14  15       74.75       84.51     29.80 o 
  -4  14  15      323.36      379.45     46.91 o 
  -3  14  15      188.28      130.40     65.00 o 
  -2  14  15      113.42       59.49     58.31 o 
  -6  15  15       29.96       22.87     26.71 o 
  -5  15  15       57.51       37.18     26.36 o 
  -4  15  15       23.07       33.09     55.94 o 
  -3  15  15        1.02       -9.06     52.00 o 
  -9   0  16      137.23       48.46     62.24 o 
  -8   0  16        5.90       57.91     56.73 o 
  -7   0  16        3.31      -42.15     41.76 o 
  -6   0  16        3.75       -8.67     42.94 o 
  -5   0  16      389.83      360.07     80.76 o 
  -4   0  16      745.45      747.72    102.82 o 
  -3   0  16      206.14      221.01     68.94 o 
  -2   0  16        2.13      -29.55     39.00 o 
  -1   0  16       56.05       36.64     48.85 o 
   0   0  16      175.07      135.52     59.88 o 
  -9   1  16        5.22      -22.65     35.45 o 
  -8   1  16       37.19       21.29     36.96 o 
  -7   1  16       32.32       35.66     37.18 o 
  -6   1  16       81.69       38.75     35.37 o 
  -5   1  16       64.38       34.73     35.73 o 
  -4   1  16        2.25       17.71     35.26 o 
  -3   1  16       58.60       36.16     35.80 o 
  -2   1  16       62.41       54.06     35.45 o 
  -1   1  16       38.69       43.26     32.45 o 
   0   1  16        0.14      -19.23     28.66 o 
  -9   2  16        3.60       35.85     55.15 o 
  -8   2  16        0.58        5.30     36.85 o 
  -7   2  16        4.39       13.62     36.84 o 
  -6   2  16        3.88        2.65     31.04 o 
  -5   2  16       54.88      -12.87     41.37 o 
  -4   2  16      105.19       62.24     37.61 o 
  -3   2  16       12.35       14.23     32.08 o 
  -2   2  16       16.87       -7.34     30.77 o 
  -1   2  16        6.87      -34.13     27.28 o 
   0   2  16       14.68       -6.45     31.01 o 
  -9   3  16       12.31      -52.00     52.79 o 
  -8   3  16       85.28       85.33     79.38 o 
  -7   3  16      182.19      236.22     49.56 o 
  -6   3  16      287.75      326.51     55.85 o 
  -5   3  16       98.14      130.47     44.71 o 
  -4   3  16        2.53      -40.01     27.33 o 
  -3   3  16      239.49      280.71     61.46 o 
  -2   3  16      276.73      307.79     53.48 o 
  -1   3  16       56.04       57.39     35.61 o 
   0   3  16        7.80       -6.87     29.45 o 
  -9   4  16      138.50      130.40     66.18 o 
  -8   4  16       39.27        7.31     37.28 o 
  -7   4  16       13.18      -27.99     33.01 o 
  -6   4  16       39.76       71.38     38.17 o 
  -5   4  16       13.08       20.83     33.97 o 
  -4   4  16        1.39       18.38     31.70 o 
  -3   4  16        6.99       -8.36     31.70 o 
  -2   4  16        1.61      -37.33     39.00 o 
  -1   4  16       21.83      -15.75     30.11 o 
   0   4  16       16.59       -2.36     48.06 o 
  -9   5  16        0.71       -4.33     52.40 o 
  -8   5  16       27.12       20.21     37.56 o 
  -7   5  16       86.33       97.17     41.22 o 
  -6   5  16       27.24       49.94     40.25 o 
  -5   5  16       29.60       -1.62     34.77 o 
  -4   5  16       21.02       -0.34     30.98 o 
  -3   5  16       11.10       10.03     33.30 o 
  -2   5  16        2.70        4.98     30.98 o 
  -1   5  16        2.30      -16.95     29.00 o 
  -9   6  16      211.68       81.55     66.58 o 
  -8   6  16      157.71       70.32     42.63 o 
  -7   6  16        2.13       18.79     37.34 o 
  -6   6  16      107.14      137.32     43.84 o 
  -5   6  16      186.79      160.20     46.11 o 
  -4   6  16      128.57      112.23     46.29 o 
  -3   6  16       32.37       23.83     33.49 o 
  -2   6  16        0.26       10.11     33.64 o 
  -1   6  16       18.97       14.58     50.03 o 
  -8   7  16        5.64       22.85     58.70 o 
  -7   7  16       58.23       63.98     39.89 o 
  -6   7  16       39.51       52.82     39.18 o 
  -5   7  16       83.16       94.04     43.99 o 
  -4   7  16       37.47       30.62     36.78 o 
  -3   7  16       26.28       62.01     37.09 o 
  -2   7  16      102.89       84.82     39.20 o 
  -8   8  16       46.41      -27.18     55.55 o 
  -7   8  16        0.29      -20.14     46.88 o 
  -6   8  16       16.94       12.59     36.07 o 
  -5   8  16       40.83       63.53     39.05 o 
  -4   8  16        3.43       -0.66     36.26 o 
  -3   8  16       31.46       24.51     33.26 o 
  -2   8  16        7.15        6.47     51.02 o 
  -8   9  16        2.68       42.55     61.46 o 
  -7   9  16      127.55      175.37     49.42 o 
  -6   9  16      198.53      248.29     52.85 o 
  -5   9  16      116.71      128.00     55.55 o 
  -4   9  16       11.26      -36.89     31.97 o 
  -3   9  16      106.23      133.39     45.04 o 
  -7  10  16        0.53       -7.49     51.61 o 
  -6  10  16        0.32        1.62     35.39 o 
  -5  10  16       49.08        0.59     36.77 o 
  -4  10  16      237.43      295.69     55.14 o 
  -3  10  16      115.77       56.34     57.52 o 
  -6  11  16       37.10       -8.67     49.64 o 
  -5  11  16       55.35      106.76     61.85 o 
  -4  11  16        0.20        8.67     55.55 o 
  -5  12  16       84.43       -2.76     48.06 o 
  -4  12  16      126.36      258.83     75.64 o 
  -6   1  17       43.42       34.62     38.85 o 
  -5   1  17       30.42       21.63     41.76 o 
  -4   1  17       51.79       48.00     38.57 o 
  -3   1  17       54.83       22.19     33.42 o 
  -2   1  17       39.85       31.12     52.00 o 
  -6   2  17      193.72      199.57     51.07 o 
  -5   2  17      194.02      219.97     52.29 o 
  -4   2  17       30.14       13.44     37.51 o 
  -3   2  17        0.20       -3.93     32.76 o 
  -2   2  17       22.36      -27.18     40.58 o 
  -6   3  17        0.25       25.61     52.79 o 
  -5   3  17        5.41      -32.30     46.09 o 
  -4   3  17        4.72       44.91     54.37 o 
  -3   3  17        0.70      -34.27     42.15 o 
  -5   4  17      114.11      102.03     61.85 o 
  -4   4  17       14.32       14.58     56.73 o 
  -3   4  17       19.72       38.61     52.79 o 
  -5   5  17        2.31      -32.70     46.49 o 
  -4   5  17       49.35       83.91     59.09 o 
  -3   5  17       87.38      126.07     68.15 o 
  -5   6  17        5.01       29.94     56.73 o 
  -4   6  17        1.11      -46.49     42.15 o 
  -4   7  17        7.79       29.15     53.58 o 
                                                 
